# Supplementary material for: Global analysis of WRKY transcription factor superfamily in Setaria identifies potential candidates involved in abiotic stress signaling
Source: Front Plant Sci. 2015 Oct 26;6:910. doi: 10.3389/fpls.2015.00910 (PMC4654423; doi:10.3389/fpls.2015.00910)
Supplement: Supplementary file 3 [file Table3.XLS]

## Sheet: Sheet1
	Supplementary Table S3. Details of various domains present in SiWRKY and SvWRKY proteins.
Species	Gene ID	Group	WRKY DNA -binding domain (PF03106)		Plant zinc cluster domain (PF10533)		NB-ARC domain (PF00931)		Domain of unknown function (PF12204)
			Start	End	Start	End	Start	End	Start	End
Setaria italica	SiWRKY001	IIe	178	236	-	-	-	-	-	-
	SiWRKY002	III	110	175	-	-	-	-	-	-
	SiWRKY003	IIa	234	292	-	-	-	-	-	-
	SiWRKY004	IId	226	284	174	223	-	-	-	-
	SiWRKY005	IIc	149	206	-	-	-	-	-	-
	SiWRKY006	IIe	222	280	-	-	-	-	-	-
	SiWRKY007	IIb	315	373	-	-	-	-	-	-
	SiWRKY008	IIc	148	205	-	-	-	-	-	-
	SiWRKY009	IIa	73	124	-	-	-	-	-	-
	SiWRKY010	IIc	158	215	-	-	-	-	-	-
	SiWRKY011	III	1145	1205	-	-	192	480	192	480
	SiWRKY012	III	121	181	-	-	-	-	-	-
	SiWRKY013	III	121	181	-	-	-	-	-	-
	SiWRKY014	IIa	179	237	-	-	-	-	-	-
	SiWRKY015	IIa	110	168	-	-	-	-	-	-
	SiWRKY016	IIb	387	444	-	-	-	-	-	-
	SiWRKY017	I	231	287	-	-	-	-	-	-
			405	462
	SiWRKY018	III	133	193	-	-	-	-	-	-
	SiWRKY019	IIc	103	160	-	-	-	-	-	-
	SiWRKY020	IIb	87	145	-	-	-	-	-	-
	SiWRKY021	III	129	192	-	-	-	-	-	-
	SiWRKY022	IIc	109	166	-	-	-	-	-	-
	SiWRKY023	IIe	154	212	-	-	-	-	-	-
	SiWRKY024	IIc	190	247	-	-	-	-	-	-
	SiWRKY025	III	125	185	-	-	-	-	-	-
	SiWRKY026	IIb	327	385	-	-	-	-	-	-
	SiWRKY027	IIc	190	247	-	-	-	-	-	-
	SiWRKY028	IIc	134	191	-	-	-	-	-	-
	SiWRKY029	IIc	148	205	-	-	-	-	-	-
	SiWRKY030	III	124	184	-	-	-	-	-	-
	SiWRKY031	III	133	194	-	-	-	-	-	-
	SiWRKY032	I	216	272	-	-	-	-	-	-
			390	447
	SiWRKY033	I	201	258	-	-	-	-	-	-
			347	404
	SiWRKY034	III	111	171	-	-	-	-	-	-
	SiWRKY035	III	177	237	-	-	-	-	-	-
	SiWRKY036	I	229	285	-	-	-	-	-	-
			386	443
	SiWRKY037	IId	291	349	243	288	-	-	-	-
	SiWRKY038	IIb	183	241	-	-	-	-	-	-
	SiWRKY039	III	128	188	-	-	-	-	-	-
	SiWRKY040	IIe	158	216	-	-	-	-	-	-
	SiWRKY041	IIe	161	219	-	-	-	-	-	-
	SiWRKY042	IIa	177	235	-	-	-	-	-	-
	SiWRKY043	IIb	284	342	-	-	-	-	-	-
	SiWRKY044	IV	190	209	-	-	-	-	-	-
	SiWRKY045	IIb	256	314	-	-	-	-	-	-
	SiWRKY046	IIc	137	194	-	-	-	-	-	-
	SiWRKY047	IIe	194	252	-	-	-	-	-	-
	SiWRKY048	IIc	205	262	-	-	-	-	-	-
	SiWRKY049	III	136	196	-	-	-	-	-	-
	SiWRKY050	IIb	129	187	-	-	-	-	-	-
	SiWRKY051	IIc	160	217	-	-	-	-	-	-
	SiWRKY052	IIc	193	250	-	-	-	-	-	-
	SiWRKY053	IIc	134	191	-	-	-	-	-	-
	SiWRKY054	IIe	85	143	-	-	-	-	-	-
	SiWRKY055	IIc	159	216	-	-	-	-	-	-
	SiWRKY056	IIe	93	151	-	-	-	-	-	-
	SiWRKY057	III	45	106	-	-	-	-	-	-
	SiWRKY058	III	65	126	-	-	-	-	-	-
	SiWRKY059	III	105	165	-	-	-	-	-	-
	SiWRKY060	III	123	184	-	-	-	-	-	-
	SiWRKY061	III	111	171	-	-	-	-	-	-
	SiWRKY062	I	219	275	-	-	-	-	-	-
			382	439
	SiWRKY063	IV	153	175	-	-	-	-	-	-
	SiWRKY064	IIc	124	181	-	-	-	-	-	-
	SiWRKY065	IId	233	291	172	220	-	-	-	-
	SiWRKY066	I	255	311	-	-	-	-	-	-
			423	480
	SiWRKY067	III	131	189	-	-	-	-	-	-
	SiWRKY068	I	281	337	-	-	-	-	-	-
			474	531
	SiWRKY069	IIe	107	163	-	-	-	-	-	-
	SiWRKY070	IId	289	347	237	286	-	-	-	-
	SiWRKY071	III	55	116	-	-	-	-	-	-
	SiWRKY072	I	259	315	-	-	-	-	-	-
			465	522
	SiWRKY073	IIe	232	290	-	-	-	-	-	-
	SiWRKY074	IId	249	307	203	246	-	-	-	-
	SiWRKY075	III	125	187	-	-	-	-	-	-
	SiWRKY076	III	42	103	-	-	-	-	-	-
	SiWRKY077	III	123	187	-	-	-	-	-	-
	SiWRKY078	III	137	202	-	-	-	-	-	-
	SiWRKY079	III	75	140	-	-	-	-	-	-
	SiWRKY080	III	115	185	-	-	-	-	-	-
	SiWRKY081	III	97	161	-	-	-	-	-	-
	SiWRKY082	III	42	103	-	-	-	-	-	-
	SiWRKY083	III	126	188	-	-	-	-	-	-
	SiWRKY084	I	69	127	-	-	-	-	-	-
			224	281
	SiWRKY085	III	122	183	-	-	-	-	-	-
	SiWRKY086	III	112	173	-	-	-	-	-	-
	SiWRKY087	III	122	183	-	-	-	-	-	-
	SiWRKY088	III	122	183	-	-	-	-	-	-
	SiWRKY089	III	135	202	-	-	-	-	-	-
	SiWRKY090	III	123	184	-	-	-	-	-	-
	SiWRKY091	IIc	117	174	-	-	-	-	-	-
	SiWRKY092	III	520	580	-	-	-	-	-	-
	SiWRKY093	III	107	167	-	-	-	-	-	-
	SiWRKY094	IIe	178	236	-	-	-	-	-	-
	SiWRKY095	IId	329	387	278	326	-	-	-	-
	SiWRKY096	IId	774	831	-	-	-	-	67	399
	SiWRKY097	IIc	139	196	-	-	-	-	-	-
	SiWRKY098	IId	329	387	282	326	-	-	-	-
	SiWRKY099	IIc	3	61	-	-	-	-	-	-
	SiWRKY100	IIc	43	101	-	-	-	-	-	-
	SiWRKY101	IId	282	340	233	279	-	-	-	-
	SiWRKY102	IIe	179	237	-	-	-	-	-	-
	SiWRKY103	I	218	274	-	-	-	-	-	-
			387	444
	SiWRKY104	III	124	184	-	-	-	-	-	-
	SiWRKY105	III	30	91	-	-	-	-	-	-
S. viridis	SvWRKY001	III	151	172	-	-	-	-	-	-
	SvWRKY002	I	102	158	-	-	-	-	-	-
			259	316
	SvWRKY003	IIa	45	81	-	-	-	-	-	-
	SvWRKY004	I	222	278	-	-	-	-	-	-
			326	382
			581	631
	SvWRKY005	IV	137	159	-	-	-	-	-	-
	SvWRKY006	IIe	64	122	-	-	-	-	-	-
	SvWRKY007	IV	62	84	-	-	-	-	-	-
	SvWRKY008	IV	139	162	-	-	-	-	-	-
	SvWRKY009	I	110	166	-	-	-	-	-	-
	SvWRKY010	IIc	139	196	-	-	-	-	-	-
	SvWRKY011	IV	115	185	-	-	-	-	-	-
	SvWRKY012	III	111	171	-	-	-	-	-	-
	SvWRKY013	IIc	205	262	-	-	-	-	-	-
	SvWRKY014	I	100	156	-	-	-	-	-	-
	SvWRKY015	IIb	183	241	-	-	-	-	-	-
	SvWRKY016	III	121	181	-	-	-	-	-	-
	SvWRKY017	III	110	175	-	-	-	-	-	-
	SvWRKY018	IIc	190	247	-	-	-	-	-	-
	SvWRKY019	IIb	256	314	-	-	-	-	-	-
	SvWRKY020	IIc	159	216	-	-	-	-	-	-
	SvWRKY021	IIe	222	280	-	-	-	-	-	-
	SvWRKY022	III	42	103	-	-	-	-	-	-
	SvWRKY023	IIc	124	181	-	-	-	-	-	-
	SvWRKY024	IId	233	291	172	220	-	-	-	-
	SvWRKY025	IIc	117	174	-	-	-	-	-	-
	SvWRKY026	IIb	315	373	-	-	-	-	-	-
	SvWRKY027	I	69	127	-	-	-	-	-	-
			224	281
	SvWRKY028	III	131	189	-	-	-	-	-	-
	SvWRKY029	IIe	232	290	-	-	-	-	-	-
	SvWRKY030	IIe	33	91	-	-	-	-	-	-
	SvWRKY031	III	1145	1205	-	-	192	480	-	-
	SvWRKY032	IIc	38	95	-	-	-	-	-	-
	SvWRKY033	IId	281	339	233	278	-	-	-	-
	SvWRKY034	III	126	188	-	-	-	-	-	-
	SvWRKY035	IIc	190	247	-	-	-	-	-	-
	SvWRKY036	IId	107	163	-	-	-	-	-	-
	SvWRKY037	III	97	161	-	-	-	-	-	-
	SvWRKY038	III	105	165	-	-	-	-	-	-
	SvWRKY039	III	520	580	-	-	-	-	-	-
	SvWRKY040	IId	249	307	203	246	-	-	-	-
	SvWRKY041	IIa	177	235	-	-	-	-	-	-
	SvWRKY042	IIe	21	77	-	-	-	-	-	-
	SvWRKY043	IIc	158	215	-	-	-	-	-	-
	SvWRKY044	I	216	272	-	-	-	-	-	-
	SvWRKY044		390	447
	- Not present
