# Supplementary material for: Global analysis of WRKY transcription factor superfamily in Setaria identifies potential candidates involved in abiotic stress signaling
Source: Front Plant Sci. 2015 Oct 26;6:910. doi: 10.3389/fpls.2015.00910 (PMC4654423; doi:10.3389/fpls.2015.00910)
Supplement: Supplementary file 4 [file Table4.XLS]

## Sheet: Sheet1
Supplementary Table S4. Gene ontology annotation of SiWRKY and SvWRKY proteins.
Species	Seq. Name	Rice Ortholog	Seq. Length	E-value	Similarity	Gene Ontology
Setaria italica	SiWRKY001	Os02g0265200	379	2.55034e-52	0.7705	F:sequence-specific DNA binding transcription factor activity; F:sequence-specific DNA binding; P:regulation of transcription, DNA-templated
	SiWRKY002	Os12g0116600	331	5.73556e-21	0.5785	F:sequence-specific DNA binding transcription factor activity; F:sequence-specific DNA binding; P:regulation of transcription, DNA-templated
	SiWRKY003	Os02g0181300	396	8.59414e-110	0.7495	F:sequence-specific DNA binding transcription factor activity; F:sequence-specific DNA binding; P:regulation of transcription, DNA-templated
	SiWRKY004	Os02g0462800	308	1.90263e-46	0.7545	F:sequence-specific DNA binding transcription factor activity; F:sequence-specific DNA binding; P:regulation of transcription, DNA-templated
	SiWRKY005	Os04g0545000	225	1.59861e-65	0.7725	F:sequence-specific DNA binding transcription factor activity; F:sequence-specific DNA binding; P:regulation of transcription, DNA-templated
	SiWRKY006	Os02g0698800	475	6.2051e-124	0.6915	F:sequence-specific DNA binding transcription factor activity; F:sequence-specific DNA binding; P:regulation of transcription, DNA-templated
	SiWRKY007	Os02g0770500	565	2.20225e-104	0.696	F:sequence-specific DNA binding transcription factor activity; F:sequence-specific DNA binding; P:regulation of transcription, DNA-templated
	SiWRKY008	Os07g0111400	346	2.83547e-54	0.7495	F:sequence-specific DNA binding transcription factor activity; F:sequence-specific DNA binding; P:regulation of transcription, DNA-templated
	SiWRKY009	Os08g0499300	138	1.70894e-47	0.7405	F:sequence-specific DNA binding transcription factor activity; F:sequence-specific DNA binding; P:regulation of transcription, DNA-templated
	SiWRKY010	Os04g0545000	237	3.36214e-66	0.78	F:sequence-specific DNA binding transcription factor activity; F:sequence-specific DNA binding; P:regulation of transcription, DNA-templated
	SiWRKY011	Os05g0479700	1291	0	0.555	F:sequence-specific DNA binding transcription factor activity; F:ADP binding; F:sequence-specific DNA binding; P:regulation of transcription, DNA-templated
	SiWRKY012	Os09g0334500	324	2.27261e-63	0.6745	F:sequence-specific DNA binding transcription factor activity; F:sequence-specific DNA binding; P:regulation of transcription, DNA-templated
	SiWRKY013	Os09g0334500	325	3.21783e-82	0.639	F:sequence-specific DNA binding transcription factor activity; F:sequence-specific DNA binding; P:regulation of transcription, DNA-templated
	SiWRKY014	Os09g0417600	338	6.45057e-118	0.6945	F:sequence-specific DNA binding transcription factor activity; F:sequence-specific DNA binding; P:regulation of transcription, DNA-templated
	SiWRKY015	Os09g0417800	271	6.34735e-82	0.701	F:sequence-specific DNA binding transcription factor activity; F:sequence-specific DNA binding; P:regulation of transcription, DNA-templated
	SiWRKY016	Os09g0481700	574	0	0.745	F:sequence-specific DNA binding transcription factor activity; F:sequence-specific DNA binding; P:regulation of transcription, DNA-templated
	SiWRKY017	Os07g0583700	614	0	0.7195	F:sequence-specific DNA binding transcription factor activity; F:sequence-specific DNA binding; P:regulation of transcription, DNA-templated
	SiWRKY018	Os07g0680400	344	6.80976e-46	0.591	F:sequence-specific DNA binding transcription factor activity; F:sequence-specific DNA binding; P:regulation of transcription, DNA-templated
	SiWRKY019	Os07g0111400	177	5.65472e-36	0.7935	F:sequence-specific DNA binding transcription factor activity; F:sequence-specific DNA binding; P:regulation of transcription, DNA-templated
	SiWRKY020	Os01g0246700	359	7.27398e-54	0.7395	F:sequence-specific DNA binding transcription factor activity; F:sequence-specific DNA binding; P:regulation of transcription, DNA-templated
	SiWRKY021	Os12g0116600	270	1.30154e-18	0.645	F:sequence-specific DNA binding transcription factor activity; F:sequence-specific DNA binding; P:regulation of transcription, DNA-templated
	SiWRKY022	Os05g0183100	204	1.75201e-46	0.777	F:sequence-specific DNA binding transcription factor activity; F:sequence-specific DNA binding; P:regulation of transcription, DNA-templated
	SiWRKY023	Os01g0624700	322	3.62117e-75	0.6515	F:sequence-specific DNA binding transcription factor activity; F:sequence-specific DNA binding; P:regulation of transcription, DNA-templated
	SiWRKY024	Os01g0626400	344	1.49352e-57	0.7685	F:sequence-specific DNA binding transcription factor activity; F:sequence-specific DNA binding; P:regulation of transcription, DNA-templated
	SiWRKY025	Os05g0571200	294	2.01177e-69	0.56	F:sequence-specific DNA binding transcription factor activity; F:sequence-specific DNA binding; P:regulation of transcription, DNA-templated
	SiWRKY026	Os01g0246700	578	1.13869e-73	0.773	F:sequence-specific DNA binding transcription factor activity; F:sequence-specific DNA binding; P:regulation of transcription, DNA-templated
	SiWRKY027	Os01g0665500	405	5.621e-50	0.785	F:sequence-specific DNA binding transcription factor activity; F:sequence-specific DNA binding; P:regulation of transcription, DNA-templated
	SiWRKY028	Os01g0714800	221	3.49059e-55	0.7915	F:sequence-specific DNA binding transcription factor activity; F:sequence-specific DNA binding; P:regulation of transcription, DNA-templated
	SiWRKY029	Os01g0734000	235	1.98647e-51	0.788	F:sequence-specific DNA binding transcription factor activity; F:sequence-specific DNA binding; P:regulation of transcription, DNA-templated
	SiWRKY030	Os01g0821600	208	2.06021e-28	0.692	F:sequence-specific DNA binding transcription factor activity; F:sequence-specific DNA binding; P:regulation of transcription, DNA-templated
	SiWRKY031	Os03g0321700	276	1.66661e-20	0.582	F:sequence-specific DNA binding transcription factor activity; F:sequence-specific DNA binding; P:regulation of transcription, DNA-templated
	SiWRKY032	Os05g0474800	563	2.35598e-170	0.6805	F:sequence-specific DNA binding transcription factor activity; F:sequence-specific DNA binding; P:regulation of transcription, DNA-templated
	SiWRKY033	Os05g0343400	470	2.63614e-169	0.7315	F:sequence-specific DNA binding transcription factor activity; F:sequence-specific DNA binding; P:regulation of transcription, DNA-templated
	SiWRKY034	Os05g0322900	317	9.95625e-77	0.6284	F:sequence-specific DNA binding transcription factor activity; F:sequence-specific DNA binding; P:regulation of transcription, DNA-templated
	SiWRKY035	Os08g0386200	371	1.42692e-26	0.678	F:sequence-specific DNA binding transcription factor activity; F:sequence-specific DNA binding; P:regulation of transcription, DNA-templated
	SiWRKY036	Os01g0826400	495	1.24297e-79	0.7125	F:sequence-specific DNA binding transcription factor activity; F:sequence-specific DNA binding; P:regulation of transcription, DNA-templated
	SiWRKY037	Os12g0597700	359	1.03402e-147	0.782	F:sequence-specific DNA binding transcription factor activity; F:sequence-specific DNA binding; P:regulation of transcription, DNA-templated
	SiWRKY038	Os01g0185900	534	5.99696e-59	0.718	F:sequence-specific DNA binding transcription factor activity; F:sequence-specific DNA binding; P:regulation of transcription, DNA-templated
	SiWRKY039	Os06g0158100	360	8.63173e-70	0.6585	F:sequence-specific DNA binding transcription factor activity; F:sequence-specific DNA binding; P:regulation of transcription, DNA-templated
	SiWRKY040	Os04g0597300	322	2.27239e-21	0.692	F:sequence-specific DNA binding transcription factor activity; F:sequence-specific DNA binding; P:regulation of transcription, DNA-templated
	SiWRKY041	Os02g0265200	344	5.211e-38	0.7625	F:sequence-specific DNA binding transcription factor activity; F:sequence-specific DNA binding; P:regulation of transcription, DNA-templated
	SiWRKY042	Os06g0649000, partial	323	4.64758e-135	0.704	F:sequence-specific DNA binding transcription factor activity; F:sequence-specific DNA binding; P:regulation of transcription, DNA-templated
	SiWRKY043	Os01g0185900	575	0	1	F:sequence-specific DNA binding transcription factor activity; F:sequence-specific DNA binding; P:regulation of transcription, DNA-templated
	SiWRKY044	Os01g0182700	209	2.23062e-18	0.8319	F:sequence-specific DNA binding transcription factor activity; F:sequence-specific DNA binding; P:regulation of transcription, DNA-templated
	SiWRKY045	Os01g0185900	509	5.13528e-83	0.712	F:sequence-specific DNA binding transcription factor activity; F:sequence-specific DNA binding; P:regulation of transcription, DNA-templated
	SiWRKY046	Os01g0186000	258	1.03139e-43	0.788	F:sequence-specific DNA binding transcription factor activity; F:sequence-specific DNA binding; P:regulation of transcription, DNA-templated
	SiWRKY047	Os01g0624700	379	1.27074e-69	0.679	F:sequence-specific DNA binding transcription factor activity; F:sequence-specific DNA binding; P:regulation of transcription, DNA-templated
	SiWRKY048	Os01g0626400	356	5.87368e-106	0.749	F:sequence-specific DNA binding transcription factor activity; F:sequence-specific DNA binding; P:regulation of transcription, DNA-templated
	SiWRKY049	Os01g0656400	329	9.29956e-69	0.5705	F:sequence-specific DNA binding transcription factor activity; F:sequence-specific DNA binding; P:regulation of transcription, DNA-templated
	SiWRKY050	Os02g0770500	318	8.57353e-37	0.733	F:sequence-specific DNA binding transcription factor activity; F:sequence-specific DNA binding; P:regulation of transcription, DNA-templated
	SiWRKY051	Os01g0584900	219	1.25833e-40	0.84	F:sequence-specific DNA binding transcription factor activity; F:sequence-specific DNA binding; P:regulation of transcription, DNA-templated
	SiWRKY052	Os01g0665500	386	1.12622e-62	0.7705	F:sequence-specific DNA binding transcription factor activity; F:sequence-specific DNA binding; P:regulation of transcription, DNA-templated
	SiWRKY053	Os01g0714800	219	7.91311e-60	0.7535	F:sequence-specific DNA binding transcription factor activity; F:sequence-specific DNA binding; P:regulation of transcription, DNA-templated
	SiWRKY054	Os01g0730700	306	1.14378e-86	0.739	F:sequence-specific DNA binding transcription factor activity; F:sequence-specific DNA binding; P:regulation of transcription, DNA-templated
	SiWRKY055	Os01g0734000	238	7.69851e-76	0.7615	F:sequence-specific DNA binding transcription factor activity; F:sequence-specific DNA binding; P:regulation of transcription, DNA-templated
	SiWRKY056	Os01g0750100	306	2.06966e-42	0.791	F:sequence-specific DNA binding transcription factor activity; F:sequence-specific DNA binding; P:regulation of transcription, DNA-templated
	SiWRKY057	Os11g0116900, partial	231	2.64681e-26	0.586	F:sequence-specific DNA binding transcription factor activity; F:sequence-specific DNA binding; P:regulation of transcription, DNA-templated
	SiWRKY058	Os11g0116900, partial	258	2.71586e-25	0.635	F:sequence-specific DNA binding transcription factor activity; F:sequence-specific DNA binding; P:regulation of transcription, DNA-templated
	SiWRKY059	Os03g0321700	333	5.22953e-14	0.5247	F:sequence-specific DNA binding transcription factor activity; F:sequence-specific DNA binding; P:regulation of transcription, DNA-templated
	SiWRKY060	Os03g0321700	339	3.02338e-22	0.62	F:sequence-specific DNA binding transcription factor activity; F:sequence-specific DNA binding; P:regulation of transcription, DNA-templated
	SiWRKY061	Os01g0821600	299	1.20729e-54	0.6155	F:sequence-specific DNA binding transcription factor activity; F:sequence-specific DNA binding; P:regulation of transcription, DNA-templated
	SiWRKY062	Os01g0826400	553	0	0.7055	F:sequence-specific DNA binding transcription factor activity; F:sequence-specific DNA binding; P:regulation of transcription, DNA-templated
	SiWRKY063	Os01g0972800	206	1.57645e-15	0.565	F:sequence-specific DNA binding transcription factor activity; F:sequence-specific DNA binding; P:regulation of transcription, DNA-templated
	SiWRKY064	Os01g0972800	381	4.225e-68	0.748	F:sequence-specific DNA binding transcription factor activity; F:sequence-specific DNA binding; P:regulation of transcription, DNA-templated
	SiWRKY065	Os04g0605100	299	1.41856e-57	0.688	F:sequence-specific DNA binding transcription factor activity; F:sequence-specific DNA binding; P:regulation of transcription, DNA-templated
	SiWRKY066	Os08g0276200, partial	574	4.88657e-117	0.646	F:sequence-specific DNA binding transcription factor activity; F:sequence-specific DNA binding; P:regulation of transcription, DNA-templated
	SiWRKY067	Os08g0386200	345	2.57462e-56	0.638	F:sequence-specific DNA binding transcription factor activity; F:sequence-specific DNA binding; P:regulation of transcription, DNA-templated
	SiWRKY068	Os08g0499300	670	0	0.657	F:sequence-specific DNA binding transcription factor activity; F:sequence-specific DNA binding; P:regulation of transcription, DNA-templated
	SiWRKY069	Os12g0102300	178	1.8896e-36	0.7	F:sequence-specific DNA binding transcription factor activity; F:sequence-specific DNA binding; P:regulation of transcription, DNA-templated
	SiWRKY070	Os04g0287400	366	5.43928e-125	0.718	F:sequence-specific DNA binding transcription factor activity; F:sequence-specific DNA binding; P:regulation of transcription, DNA-templated
	SiWRKY071	Os11g0116900, partial	257	7.29686e-25	0.5975	F:sequence-specific DNA binding transcription factor activity; F:sequence-specific DNA binding; P:regulation of transcription, DNA-templated
	SiWRKY072	Os04g0471700	679	0	0.68	F:sequence-specific DNA binding transcription factor activity; F:sequence-specific DNA binding; P:regulation of transcription, DNA-templated
	SiWRKY073	Os04g0597300	473	9.47605e-140	0.729	F:sequence-specific DNA binding transcription factor activity; F:sequence-specific DNA binding; P:regulation of transcription, DNA-templated
	SiWRKY074	Os04g0605100	338	1.42052e-126	0.7185	F:sequence-specific DNA binding transcription factor activity; F:sequence-specific DNA binding; P:regulation of transcription, DNA-templated
	SiWRKY075	Os11g0116900, partial	300	1.52624e-27	0.6225	F:sequence-specific DNA binding transcription factor activity; F:sequence-specific DNA binding; P:regulation of transcription, DNA-templated
	SiWRKY076	Os11g0116900, partial	224	5.32601e-103	0.619	F:sequence-specific DNA binding transcription factor activity; F:sequence-specific DNA binding; P:regulation of transcription, DNA-templated
	SiWRKY077	Os12g0116600	272	5.89343e-74	0.5525	F:sequence-specific DNA binding transcription factor activity; F:sequence-specific DNA binding; P:regulation of transcription, DNA-templated
	SiWRKY078	Os12g0116600	288	1.97767e-21	0.546	F:sequence-specific DNA binding transcription factor activity; F:sequence-specific DNA binding; P:regulation of transcription, DNA-templated
	SiWRKY079	Os11g0117600	275	1.1179e-30	0.6235	F:sequence-specific DNA binding transcription factor activity; F:sequence-specific DNA binding; P:regulation of transcription, DNA-templated
	SiWRKY080	Os12g0116600	251	1.5999e-19	0.5325	F:sequence-specific DNA binding transcription factor activity; F:sequence-specific DNA binding; P:regulation of transcription, DNA-templated
	SiWRKY081	Os12g0116600	246	8.94885e-77	0.56	F:sequence-specific DNA binding transcription factor activity; F:sequence-specific DNA binding; P:regulation of transcription, DNA-templated
	SiWRKY082	Os11g0116900, partial	224	1.44069e-101	0.62	F:sequence-specific DNA binding transcription factor activity; F:sequence-specific DNA binding; P:regulation of transcription, DNA-templated
	SiWRKY083	Os11g0116900, partial	310	1.14826e-26	0.623	F:sequence-specific DNA binding transcription factor activity; F:sequence-specific DNA binding; P:regulation of transcription, DNA-templated
	SiWRKY084	Os01g0826400	396	2.57637e-97	0.691	F:sequence-specific DNA binding transcription factor activity; F:sequence-specific DNA binding; P:regulation of transcription, DNA-templated
	SiWRKY085	Os11g0116900, partial	304	1.36926e-24	0.5695	F:sequence-specific DNA binding transcription factor activity; F:sequence-specific DNA binding; P:regulation of transcription, DNA-templated
	SiWRKY086	Os03g0321700	281	5.54171e-23	0.5715	F:sequence-specific DNA binding transcription factor activity; F:sequence-specific DNA binding; P:regulation of transcription, DNA-templated
	SiWRKY087	Os11g0116900, partial	291	3.43995e-23	0.5905	F:sequence-specific DNA binding transcription factor activity; F:sequence-specific DNA binding; P:regulation of transcription, DNA-templated
	SiWRKY088	Os11g0116900, partial	291	8.89888e-26	0.5755	F:sequence-specific DNA binding transcription factor activity; F:sequence-specific DNA binding; P:regulation of transcription, DNA-templated
	SiWRKY089	Os09g0334500	292	3.55518e-24	0.5721	F:sequence-specific DNA binding transcription factor activity; F:sequence-specific DNA binding; P:regulation of transcription, DNA-templated
	SiWRKY090	Os11g0116900, partial	292	9.30408e-24	0.633	F:sequence-specific DNA binding transcription factor activity; F:sequence-specific DNA binding; P:regulation of transcription, DNA-templated
	SiWRKY091	Os11g0490900	208	1.18579e-60	0.781	F:sequence-specific DNA binding transcription factor activity; F:sequence-specific DNA binding; P:regulation of transcription, DNA-templated
	SiWRKY092	Os11g0590900	603	7.68825e-102	0.557	F:sequence-specific DNA binding transcription factor activity; F:sequence-specific DNA binding; P:regulation of transcription, DNA-templated
	SiWRKY093	Os01g0821600	246	1.61981e-29	0.656	F:sequence-specific DNA binding transcription factor activity; F:sequence-specific DNA binding; P:regulation of transcription, DNA-templated
	SiWRKY094	Os03g0855100	374	2.8986e-77	0.7105	F:sequence-specific DNA binding transcription factor activity; F:sequence-specific DNA binding; P:regulation of transcription, DNA-templated
	SiWRKY095	Os03g0798500	403	1.31212e-61	0.728	F:sequence-specific DNA binding transcription factor activity; F:sequence-specific DNA binding; P:regulation of transcription, DNA-templated
	SiWRKY096	Os03g0758900	876	0	0.773	F:sequence-specific DNA binding transcription factor activity; F:sequence-specific DNA binding; P:regulation of transcription, DNA-templated
	SiWRKY097	Os03g0758000	317	8.42411e-54	0.794	F:sequence-specific DNA binding transcription factor activity; F:sequence-specific DNA binding; P:regulation of transcription, DNA-templated
	SiWRKY098	Os03g0741400	395	3.772e-168	0.7915	F:sequence-specific DNA binding transcription factor activity; F:sequence-specific DNA binding; P:regulation of transcription, DNA-templated
	SiWRKY099	Os07g0111400	94	2.93838e-13	0.6125	F:sequence-specific DNA binding transcription factor activity; F:sequence-specific DNA binding; P:regulation of transcription, DNA-templated
	SiWRKY100	Os07g0111400	133	8.36297e-13	0.62	F:sequence-specific DNA binding transcription factor activity; F:sequence-specific DNA binding; P:regulation of transcription, DNA-templated
	SiWRKY101	Os12g0597700	350	4.36127e-127	0.7505	F:sequence-specific DNA binding transcription factor activity; F:sequence-specific DNA binding; P:regulation of transcription, DNA-templated
	SiWRKY102	Os02g0698800	422	9.41605e-53	0.7285	F:sequence-specific DNA binding transcription factor activity; F:sequence-specific DNA binding; P:regulation of transcription, DNA-templated
	SiWRKY103	Os03g0444900, partial	502	1.49552e-126	0.768	F:sequence-specific DNA binding transcription factor activity; F:sequence-specific DNA binding; P:regulation of transcription, DNA-templated
	SiWRKY104	Os03g0335200, partial	331	4.40493e-46	0.62	F:sequence-specific DNA binding transcription factor activity; F:sequence-specific DNA binding; P:regulation of transcription, DNA-templated
	SiWRKY105	Os03g0321700	218	3.03726e-101	0.6235	F:sequence-specific DNA binding transcription factor activity; F:sequence-specific DNA binding; P:regulation of transcription, DNA-templated
S. viridis	SvWRKY001	Os05g0322900	294	4.94572e-26	0.6733	F:sequence-specific DNA binding transcription factor activity; F:sequence-specific DNA binding; P:regulation of transcription, DNA-templated
	SvWRKY002	Os01g0826400	321	3.45232e-77	0.715	F:sequence-specific DNA binding transcription factor activity; F:sequence-specific DNA binding; P:regulation of transcription, DNA-templated
	SvWRKY003	Os01g0826400	229	3.98955e-25	0.596	F:sequence-specific DNA binding transcription factor activity; F:sequence-specific DNA binding; P:regulation of transcription, DNA-templated
	SvWRKY004	Os08g0499300	783	4.48931e-127	0.554	F:sequence-specific DNA binding transcription factor activity; F:sequence-specific DNA binding; P:regulation of transcription, DNA-templated
	SvWRKY005	Os04g0545000	230	9.76293e-29	0.582	F:sequence-specific DNA binding transcription factor activity; F:sequence-specific DNA binding; P:regulation of transcription, DNA-templated
	SvWRKY006	Os01g0730700	210	7.39071e-51	0.754	F:sequence-specific DNA binding transcription factor activity; F:sequence-specific DNA binding; P:regulation of transcription, DNA-templated
	SvWRKY007	Os09g0334500	242	3.68462e-14	0.68	F:sequence-specific DNA binding transcription factor activity; F:sequence-specific DNA binding; P:regulation of transcription, DNA-templated
	SvWRKY008	Os09g0334500	204	4.59214e-23	0.608	F:sequence-specific DNA binding transcription factor activity; F:sequence-specific DNA binding; P:regulation of transcription, DNA-templated
	SvWRKY009	Os03g0444900, partial	342	4.09591e-94	0.7	F:sequence-specific DNA binding transcription factor activity; F:sequence-specific DNA binding; P:regulation of transcription, DNA-templated
	SvWRKY010	Os03g0758000	316	8.18911e-54	0.794	F:sequence-specific DNA binding transcription factor activity; F:sequence-specific DNA binding; P:regulation of transcription, DNA-templated
	SvWRKY011	Os12g0116600	250	1.58216e-19	0.5325	F:sequence-specific DNA binding transcription factor activity; F:sequence-specific DNA binding; P:regulation of transcription, DNA-templated
	SvWRKY012	Os01g0821600	298	1.1724e-54	0.6155	F:sequence-specific DNA binding transcription factor activity; F:sequence-specific DNA binding; P:regulation of transcription, DNA-templated
	SvWRKY013	Os01g0626400	355	5.67443e-106	0.749	F:sequence-specific DNA binding transcription factor activity; F:sequence-specific DNA binding; P:regulation of transcription, DNA-templated
	SvWRKY014	Os08g0276200, partial	280	5.45011e-99	0.6885	F:sequence-specific DNA binding transcription factor activity; F:sequence-specific DNA binding; P:regulation of transcription, DNA-templated
	SvWRKY015	Os01g0185900	533	5.87791e-59	0.718	F:sequence-specific DNA binding transcription factor activity; F:sequence-specific DNA binding; P:regulation of transcription, DNA-templated
	SvWRKY016	Os09g0334500	323	2.20499e-63	0.6745	F:sequence-specific DNA binding transcription factor activity; F:sequence-specific DNA binding; P:regulation of transcription, DNA-templated
	SvWRKY017	Os12g0116600	330	5.68639e-21	0.5785	F:sequence-specific DNA binding transcription factor activity; F:sequence-specific DNA binding; P:regulation of transcription, DNA-templated
	SvWRKY018	Os01g0626400	343	1.45217e-57	0.7685	F:sequence-specific DNA binding transcription factor activity; F:sequence-specific DNA binding; P:regulation of transcription, DNA-templated
	SvWRKY019	Os01g0185900	508	4.99775e-83	0.712	F:sequence-specific DNA binding transcription factor activity; F:sequence-specific DNA binding; P:regulation of transcription, DNA-templated
	SvWRKY020	Os01g0734000	237	7.43067e-76	0.7615	F:sequence-specific DNA binding transcription factor activity; F:sequence-specific DNA binding; P:regulation of transcription, DNA-templated
	SvWRKY021	Os02g0698800	474	6.00326e-124	0.6915	F:sequence-specific DNA binding transcription factor activity; F:sequence-specific DNA binding; P:regulation of transcription, DNA-templated
	SvWRKY022	Os11g0116900, partial	223	1.38704e-101	0.62	F:sequence-specific DNA binding transcription factor activity; F:sequence-specific DNA binding; P:regulation of transcription, DNA-templated
	SvWRKY023	Os01g0972800	380	4.10493e-68	0.748	F:sequence-specific DNA binding transcription factor activity; F:sequence-specific DNA binding; P:regulation of transcription, DNA-templated
	SvWRKY024	Os04g0605100	298	1.37655e-57	0.688	F:sequence-specific DNA binding transcription factor activity; F:sequence-specific DNA binding; P:regulation of transcription, DNA-templated
	SvWRKY025	Os11g0490900	207	1.14518e-60	0.781	F:sequence-specific DNA binding transcription factor activity; F:sequence-specific DNA binding; P:regulation of transcription, DNA-templated
	SvWRKY026	Os02g0770500	564	2.13944e-104	0.696	F:sequence-specific DNA binding transcription factor activity; F:sequence-specific DNA binding; P:regulation of transcription, DNA-templated
	SvWRKY027	Os01g0826400	395	2.49337e-97	0.691	F:sequence-specific DNA binding transcription factor activity; F:sequence-specific DNA binding; P:regulation of transcription, DNA-templated
	SvWRKY028	Os08g0386200	344	2.50463e-56	0.638	F:sequence-specific DNA binding transcription factor activity; F:sequence-specific DNA binding; P:regulation of transcription, DNA-templated
	SvWRKY029	Os04g0597300	472	9.15752e-140	0.729	F:sequence-specific DNA binding transcription factor activity; F:sequence-specific DNA binding; P:regulation of transcription, DNA-templated
	SvWRKY030	Os04g0597300	275	6.06389e-51	0.7765	F:sequence-specific DNA binding transcription factor activity; F:sequence-specific DNA binding; P:regulation of transcription, DNA-templated
	SvWRKY031	Os05g0479700	1290	0	0.555	F:sequence-specific DNA binding transcription factor activity; F:ADP binding; F:sequence-specific DNA binding; P:regulation of transcription, DNA-templated
	SvWRKY032	Os07g0111400	235	3.04068e-57	0.74	F:sequence-specific DNA binding transcription factor activity; F:sequence-specific DNA binding; P:regulation of transcription, DNA-templated
	SvWRKY033	Os12g0597700	348	1.04369e-139	0.699	F:sequence-specific DNA binding transcription factor activity; F:sequence-specific DNA binding; P:regulation of transcription, DNA-templated
	SvWRKY034	Os11g0116900, partial	309	1.13334e-26	0.623	F:sequence-specific DNA binding transcription factor activity; F:sequence-specific DNA binding; P:regulation of transcription, DNA-templated
	SvWRKY035	Os01g0665500	404	6.06346e-50	0.785	F:sequence-specific DNA binding transcription factor activity; F:sequence-specific DNA binding; P:regulation of transcription, DNA-templated
	SvWRKY036	Os03g0444900, partial	374	1.94566e-44	0.677	F:sequence-specific DNA binding transcription factor activity; F:sequence-specific DNA binding; P:regulation of transcription, DNA-templated
	SvWRKY037	Os12g0116600	245	8.63981e-77	0.56	F:sequence-specific DNA binding transcription factor activity; F:sequence-specific DNA binding; P:regulation of transcription, DNA-templated
	SvWRKY038	Os03g0321700	332	5.16851e-14	0.5247	F:sequence-specific DNA binding transcription factor activity; F:sequence-specific DNA binding; P:regulation of transcription, DNA-templated
	SvWRKY039	Os11g0590900	602	7.47647e-102	0.557	F:sequence-specific DNA binding transcription factor activity; F:sequence-specific DNA binding; P:regulation of transcription, DNA-templated
	SvWRKY040	Os04g0605100	337	1.36978e-126	0.7185	F:sequence-specific DNA binding transcription factor activity; F:sequence-specific DNA binding; P:regulation of transcription, DNA-templated
	SvWRKY041	Os06g0649000, partial	322	4.47773e-135	0.704	F:sequence-specific DNA binding transcription factor activity; F:sequence-specific DNA binding; P:regulation of transcription, DNA-templated
	SvWRKY042	Os04g0471700	234	1.30124e-56	0.7045	F:sequence-specific DNA binding transcription factor activity; F:sequence-specific DNA binding; P:regulation of transcription, DNA-templated
	SvWRKY043	Os04g0545000	236	3.24881e-66	0.78	F:sequence-specific DNA binding transcription factor activity; F:sequence-specific DNA binding; P:regulation of transcription, DNA-templated
