# Supplementary material for: Global analysis of WRKY transcription factor superfamily in Setaria identifies potential candidates involved in abiotic stress signaling
Source: Front Plant Sci. 2015 Oct 26;6:910. doi: 10.3389/fpls.2015.00910 (PMC4654423; doi:10.3389/fpls.2015.00910)
Supplement: Supplementary file 5 [file Table5.XLS]

## Sheet: Sheet3
Supplementary Table S5. Summary of cis-regulatory elements present in SiWRKY and SvWRKY genes.
Cis-acting elements	SiWRKY001	SiWRKY002	SiWRKY003	SiWRKY004	SiWRKY005	SiWRKY006	SiWRKY007	SiWRKY008	SiWRKY009	SiWRKY010	SiWRKY011	SiWRKY012	SiWRKY013	SiWRKY014	SiWRKY015	SiWRKY016	SiWRKY017	SiWRKY018	SiWRKY019	SiWRKY020	SiWRKY021	SiWRKY022	SiWRKY023	SiWRKY024	SiWRKY025	SiWRKY026	SiWRKY027	SiWRKY028	SiWRKY029	SiWRKY030	SiWRKY031	SiWRKY032	SiWRKY033	SiWRKY034	SiWRKY035	SiWRKY036	SiWRKY037	SiWRKY038	SiWRKY039	SiWRKY040	SiWRKY041	SiWRKY042	SiWRKY043	SiWRKY044	SiWRKY045	SiWRKY046	SiWRKY047	SiWRKY048	SiWRKY049
-10PEHVPSBD	635(-), 940(-),	269(-), 646(-),	1082(-), 1621(-),	1082(-), 1621(-),	716(+), 755(+),	-	-	-	545(-),	-	930(-), 970(-),	1182(+), 1624(-),	1182(+), 1624(-),	1043(+), 1432(+),	-	355(+),	541(-),	-	1924(-),	1002(+), 895(-),	747(-),	-	1433(+),	57(-),	1856(+),	823(+),	68(+),	1368(+),	422(+),	-	1099(-), 1141(-),	1267(-),	1547(-),	921(+),	-	1343(-), 1644(-), 873(-),	895(+),	1615(-), 1721(+), 480(+),	886(+), 943(+),	1722(+),	1569(+), 1619(+),	136(-),	-	-	1152(-), 1705(+),	-	1000(-),	1173(+),	1582(-), 210(-),
2SSEEDPROTBANAPA	-	-	1003(-),	1003(-),	1581(+), 353(-),	-	-	-	-	-	-	532(-),	532(-),	931(-),	1409(-), 1455(+),	569(-),	37(-),	-	-	-	-	-	1211(-), 1367(-),	-	-	-	1432(+),	-	-	-	-	1388(+),	1152(+),	417(+), 895(-),	-	-	-	1744(-),	1417(+),	-	-	1234(-),	-	1218(+),	-	1328(-),	-	1340(-),	1387(-),
-300CORE	-	686(+),	-	-	1616(-),	1705(+),	1705(+),	326(-), 452(-),	-	1688(+),	-	-	-	-	-	-	-	-	-	-	-	-	1838(-),	-	-	-	-	-	-	-	-	-	-	-	461(-),	1622(-),	-	396(-),	-	-	1320(+),	240(-),	-	-	-	-	-	-	-
-300ELEMENT	813(+), 843(-),	2(+), 686(+), 848(-),	1728(+), 604(+),	1728(+), 604(+),	1426(+), 1615(-), 243(-), 372(-),	342(-),	342(-),	1250(-), 325(-),	-	1279(-), 1283(+), 1499(+),	1551(-), 981(-),	1363(-), 1377(+), 380(-), 409(-),	1363(-), 1377(+), 380(-), 409(-),	789(-), 833(-),	-	1107(-), 401(+), 747(-), 930(-),	663(+), 856(+),	1226(+),	979(+),	1191(-), 1287(-), 257(+),	443(-), 698(-),	1053(-),	1837(-),	-	-	-	1514(+),	102(+), 1590(-), 1611(-), 1836(+), 368(+), 452(+), 618(+), 98(-),	211(-),	1211(+),	-	-	595(-),	863(+),	1561(-), 460(-), 743(+), 861(+),	1621(-),	1780(-),	1176(+), 395(-),	952(-),	1520(+),	1320(+),	-	1537(-),	1377(+), 187(-),	1061(-), 1470(+),	-	180(+),	-	-
-300MOTIFZMZEIN	-	-	-	-	-	-	-	-	-	-	-	-	-	-	-	-	-	-	-	-	-	-	-	-	-	-	-	-	-	-	-	-	-	-	-	-	-	-	-	-	-	-	-	-	-	-	-	-	-
AACACOREOSGLUB1	-	-	-	-	-	1790(+),	1790(+),	-	-	-	-	1048(+), 1060(+),	1048(+), 1060(+),	990(-),	-	1558(+), 1562(+),	-	-	-	-	-	-	1400(+),	-	-	-	1370(+), 1430(+),	-	-	-	336(-),	-	952(-),	-	-	1073(-),	-	1746(-),	-	-	1852(-),	-	-	-	-	1231(-),	311(+),	-	-
AAGACGTAGATACL12	-	-	-	-	-	-	-	-	-	-	-	-	-	-	-	-	-	-	-	-	-	-	-	-	-	-	-	-	-	-	-	-	-	-	-	-	-	-	-	-	-	-	-	-	-	-	-	-	-
ABADESI1	-	-	-	-	-	-	-	-	-	-	-	-	-	-	1986(+),	-	-	-	-	-	-	-	476(+),	-	-	1468(+),	-	-	-	-	-	-	-	-	-	-	-	-	-	-	-	-	-	-	-	-	-	-	-
ABADESI2	-	-	-	-	-	-	-	-	978(+),	-	-	-	-	-	-	-	-	-	-	-	-	-	-	-	-	-	-	-	-	-	-	-	-	-	-	-	-	-	-	-	-	-	-	-	-	-	-	-	-
ABRE2HVA1	-	-	-	-	-	-	-	-	-	-	-	-	-	-	-	-	-	-	-	-	-	-	-	-	-	-	-	-	-	-	-	-	-	-	-	-	-	-	-	-	-	-	-	-	-	-	-	-	-
ABRE3HVA1	-	-	-	-	-	-	-	-	-	-	-	208(+),	208(+),	-	-	1180(-),	-	-	-	-	-	-	-	-	-	-	-	-	-	-	-	-	-	-	-	-	-	-	-	-	-	-	-	-	-	-	-	-	-
ABREA2HVA1	-	-	-	-	-	-	-	-	-	-	-	-	-	-	-	-	-	-	-	-	-	-	-	-	-	-	-	-	-	-	-	-	-	-	-	-	-	-	-	-	-	-	-	-	-	-	-	-	-
ABREATCONSENSUS	-	-	-	-	-	-	-	-	-	-	-	-	-	-	1987(+), 932(+),	-	-	-	670(-),	-	-	-	477(+),	-	1413(-),	1469(+), 1864(-),	-	1867(+),	-	-	-	1738(-),	-	-	-	-	-	-	-	-	-	-	-	-	-	-	-	-	-
ABREATRD22	-	-	-	-	-	-	-	-	-	-	-	-	-	-	1986(+),	-	-	-	-	-	-	-	476(+),	-	1399(-),	1468(+), 1863(-),	-	-	-	-	-	-	-	-	-	-	-	-	-	-	-	-	-	-	-	-	-	-	-
ABREAZMRAB28	-	-	-	-	-	-	-	-	-	-	-	-	-	-	-	-	-	-	-	-	-	-	-	-	-	-	-	-	-	-	-	1738(+),	-	-	-	-	-	-	-	-	-	-	-	-	-	-	-	-	-
ABREBZMRAB28	-	-	-	-	-	-	-	-	-	-	-	-	-	-	-	-	-	-	-	-	-	-	-	-	-	-	-	-	-	-	-	-	-	-	-	-	-	-	-	-	-	-	-	-	-	-	-	-	-
ABRECE1HVA22	-	-	-	-	-	-	-	-	-	-	-	-	-	-	-	-	-	-	-	-	-	-	-	-	-	-	-	-	-	-	-	-	-	-	-	-	-	-	-	-	-	-	-	-	-	-	-	-	-
ABRELATERD1	1294(+), 1394(+), 1583(-),	1580(-),	1036(-), 1037(+), 143(-), 255(+), 489(+), 501(+), 762(-), 763(+),	1036(-), 1037(+), 143(-), 255(+), 489(+), 501(+), 762(-), 763(+),	1191(-), 1487(-), 1591(+),	443(+), 473(-),	443(+), 473(-),	1441(+),	1841(-), 286(-),	1779(-),	1209(-),	1309(+), 1339(-), 1831(+), 211(+), 874(+),	1309(+), 1339(-), 1831(+), 211(+), 874(+),	1515(+), 748(-), 749(+),	1089(-), 1955(+), 1983(-), 1988(+), 531(-), 93(-), 933(+),	1182(-), 1283(-),	1359(+), 1823(-), 28(+), 316(-), 934(+),	-	1127(+), 1154(+), 281(+), 672(-), 673(+), 698(-),	-	-	1254(+), 1322(-), 1793(-), 36(-),	1669(-), 1670(+), 478(+), 671(-), 672(+),	-	1147(-), 1254(+), 1402(-), 1415(-), 1635(-), 179(-), 837(+),	1123(-), 1312(-), 1313(+), 1470(+), 1866(-), 1867(+), 863(-),	1180(-), 1181(+), 1236(+), 1485(-), 744(-),	1357(-), 1690(-), 1868(+),	1823(-), 1944(-), 1945(+),	1351(-),	330(+), 438(+), 44(+), 584(+),	1579(+), 1740(-), 1741(+),	1747(-), 1846(-), 587(+),	1571(+), 507(-),	1123(-), 1441(+), 1753(-), 1760(-), 1918(-), 33(-), 34(+),	738(+),	831(+), 934(+),	128(-), 129(+), 522(+), 552(+), 671(-),	1428(+), 224(-),	1176(-), 1255(-), 1256(+), 372(+), 418(+), 476(-), 477(+),	1760(-),	465(+),	1794(-), 1795(+), 1845(-), 834(-), 835(+),	1713(+), 200(+),	1632(-), 197(-),	1256(+), 128(-), 129(+), 1806(-), 1826(-), 1827(+), 928(-),	1631(-), 1900(-), 202(+), 262(-), 263(+), 756(-), 912(-),	129(+), 1543(-), 181(-), 182(+), 57(-), 58(+),	1525(-), 1995(-), 266(-),
ABREMOTIFAOSOSEM	-	-	-	-	-	-	-	-	-	-	-	-	-	-	-	-	-	-	-	-	-	-	-	-	177(-),	-	-	-	-	-	-	-	-	-	-	-	-	-	-	-	-	-	-	-	-	-	-	-	-
ABREOSRAB21	-	-	-	-	-	470(-),	470(-),	-	1445(-),	-	-	-	-	-	528(-),	-	1820(-), 313(-),	-	1123(-), 1529(+), 669(-),	-	18(+),	-	-	-	1412(-), 837(+),	-	-	1655(+),	-	-	-	1741(+),	1748(+),	1648(-),	-	-	-	-	1428(+),	1256(+),	-	970(-),	-	-	-	1807(+), 925(-),	753(-),	-	-
ABRERATCAL	1393(+),	1171(-), 1762(+), 1849(+),	1035(-), 1036(+), 254(+), 761(-), 762(+),	1035(-), 1036(+), 254(+), 761(-), 762(+),	-	472(-), 883(+), 943(+),	472(-), 883(+), 943(+),	-	1070(-), 1565(-), 285(-), 958(-), 980(-),	1778(-),	-	1943(+), 210(+), 873(+),	1943(+), 210(+), 873(+),	1514(+), 1742(-), 748(+),	530(-),	1181(-),	1302(-), 1358(+), 347(+), 933(+),	-	1349(+), 274(+), 671(-), 998(+),	1967(+), 1968(-),	-	-	1077(+), 129(+), 1668(-), 378(+), 574(+), 600(-), 670(-), 671(+),	-	1302(-), 1546(+), 331(+),	1311(-), 1312(+), 1865(-), 1866(+), 1991(-),	1179(-), 1180(+), 1484(-), 682(-),	1356(-),	-	1314(+), 1549(-),	583(+),	1739(-), 1740(+),	1845(-), 586(+),	1415(+),	143(-), 1759(-), 32(-), 33(+), 636(-),	1607(+), 661(+), 737(+),	332(+),	127(-), 128(+), 670(-),	1427(+),	1254(-), 1255(+), 475(-), 476(+),	1759(-), 1992(+),	-	1794(+), 1855(+), 833(-),	-	1394(+), 1584(-), 1631(-), 644(-),	127(-), 1825(-), 927(-),	1374(+), 1375(-), 1865(-), 262(+),	1542(-), 180(-), 181(+), 56(-),	1432(+), 1524(-),
ABREZMRAB28	-	-	-	-	-	-	-	-	-	-	-	-	-	-	-	-	-	-	-	-	-	-	-	-	-	-	-	-	-	-	-	1739(+), 1739(-),	-	-	32(+), 32(-),	-	-	-	-	-	-	-	-	-	-	-	-	-	-
ACGTABOX	-	-	369(+), 369(-),	369(+), 369(-),	-	-	-	258(+), 258(-),	-	-	-	-	-	-	-	-	-	-	-	1924(+), 1924(-),	-	-	563(+), 563(-),	-	-	-	-	1700(+), 1700(-),	-	-	-	-	-	-	-	-	-	-	-	-	-	307(+), 307(-),	1220(+), 1220(-),	-	1349(+), 1349(-),	508(+), 508(-),	80(+), 80(-),	-	1235(+), 1235(-),
ACGTABREMOTIFA2OSEM	1394(+),	-	-	-	-	-	-	-	284(-),	-	-	211(+), 874(+),	211(+), 874(+),	-	1087(-), 1988(+), 529(-), 933(+),	1180(-),	28(+), 314(-),	-	1154(+), 670(-),	-	-	-	478(+),	-	1413(-), 177(-),	1470(+), 1864(-),	1178(-), 1181(+),	1355(-), 1868(+),	-	-	-	1738(-),	1844(-),	-	-	-	-	126(-),	-	372(+),	-	-	-	-	1630(-),	1804(-), 1824(-), 926(-),	263(+),	-	-
ACGTABREMOTIFAOSOSEM	-	-	-	-	-	-	-	-	-	-	-	-	-	-	-	-	-	-	-	-	-	-	-	-	177(-),	-	-	-	-	-	-	-	-	-	-	-	-	-	-	-	-	-	-	-	-	-	-	-	-
ACGTATERD1	1294(+), 1294(-), 1394(+), 1394(-), 1584(+), 1584(-), 681(+), 681(-),	1581(+), 1581(-),	1037(+), 1037(-), 144(+), 144(-), 255(+), 255(-), 288(+), 288(-), 370(+), 370(-), 392(+), 392(-), 398(+), 398(-), 489(+), 489(-), 501(+), 501(-), 763(+), 763(-), 790(+), 790(-), 978(+), 978(-),	1037(+), 1037(-), 144(+), 144(-), 255(+), 255(-), 288(+), 288(-), 370(+), 370(-), 392(+), 392(-), 398(+), 398(-), 489(+), 489(-), 501(+), 501(-), 763(+), 763(-), 790(+), 790(-), 978(+), 978(-),	1192(+), 1192(-), 133(+), 133(-), 1488(+), 1488(-), 1591(+), 1591(-),	1618(+), 1618(-), 443(+), 443(-), 474(+), 474(-),	1618(+), 1618(-), 443(+), 443(-), 474(+), 474(-),	1441(+), 1441(-), 259(+), 259(-), 356(+), 356(-), 814(+), 814(-),	1449(+), 1449(-), 1842(+), 1842(-), 287(+), 287(-), 522(+), 522(-), 633(+), 633(-), 711(+), 711(-), 776(+), 776(-),	1780(+), 1780(-),	1210(+), 1210(-),	1248(+), 1248(-), 1309(+), 1309(-), 1340(+), 1340(-), 1429(+), 1429(-), 1831(+), 1831(-), 211(+), 211(-), 236(+), 236(-), 874(+), 874(-),	1248(+), 1248(-), 1309(+), 1309(-), 1340(+), 1340(-), 1429(+), 1429(-), 1831(+), 1831(-), 211(+), 211(-), 236(+), 236(-), 874(+), 874(-),	1352(+), 1352(-), 1515(+), 1515(-), 1664(+), 1664(-), 1679(+), 1679(-), 749(+), 749(-),	1090(+), 1090(-), 1597(+), 1597(-), 1955(+), 1955(-), 1984(+), 1984(-), 1988(+), 1988(-), 532(+), 532(-), 933(+), 933(-), 94(+), 94(-),	1183(+), 1183(-), 1284(+), 1284(-),	1359(+), 1359(-), 1824(+), 1824(-), 28(+), 28(-), 317(+), 317(-), 934(+), 934(-),	1548(+), 1548(-),	1127(+), 1127(-), 1154(+), 1154(-), 1529(+), 1529(-), 281(+), 281(-), 673(+), 673(-), 699(+), 699(-),	1925(+), 1925(-),	1646(+), 1646(-), 18(+), 18(-), 281(+), 281(-), 453(+), 453(-), 572(+), 572(-),	1075(+), 1075(-), 1254(+), 1254(-), 1323(+), 1323(-), 1794(+), 1794(-), 37(+), 37(-), 940(+), 940(-),	1670(+), 1670(-), 478(+), 478(-), 564(+), 564(-), 672(+), 672(-),	-	1148(+), 1148(-), 1254(+), 1254(-), 1403(+), 1403(-), 1416(+), 1416(-), 1636(+), 1636(-), 180(+), 180(-), 210(+), 210(-), 418(+), 418(-), 543(+), 543(-), 837(+), 837(-),	1124(+), 1124(-), 1313(+), 1313(-), 1470(+), 1470(-), 1867(+), 1867(-), 864(+), 864(-),	1181(+), 1181(-), 1236(+), 1236(-), 1486(+), 1486(-), 33(+), 33(-), 745(+), 745(-),	1324(+), 1324(-), 1358(+), 1358(-), 1514(+), 1514(-), 1655(+), 1655(-), 1691(+), 1691(-), 1701(+), 1701(-), 1868(+), 1868(-), 358(+), 358(-),	1824(+), 1824(-), 1945(+), 1945(-),	1206(+), 1206(-), 1352(+), 1352(-), 1735(+), 1735(-), 389(+), 389(-), 533(+), 533(-),	330(+), 330(-), 438(+), 438(-), 44(+), 44(-), 584(+), 584(-),	1579(+), 1579(-), 1741(+), 1741(-), 810(+), 810(-),	1748(+), 1748(-), 1847(+), 1847(-), 414(+), 414(-), 587(+), 587(-), 749(+), 749(-),	113(+), 113(-), 1571(+), 1571(-), 1638(+), 1638(-), 1652(+), 1652(-), 311(+), 311(-), 318(+), 318(-), 508(+), 508(-), 620(+), 620(-),	1124(+), 1124(-), 1441(+), 1441(-), 1754(+), 1754(-), 1761(+), 1761(-), 1919(+), 1919(-), 34(+), 34(-), 670(+), 670(-),	1088(+), 1088(-), 1582(+), 1582(-), 216(+), 216(-), 738(+), 738(-),	831(+), 831(-), 934(+), 934(-),	129(+), 129(-), 172(+), 172(-), 522(+), 522(-), 552(+), 552(-), 613(+), 613(-), 672(+), 672(-),	1290(+), 1290(-), 1428(+), 1428(-), 225(+), 225(-),	1177(+), 1177(-), 1256(+), 1256(-), 1455(+), 1455(-), 1599(+), 1599(-), 372(+), 372(-), 418(+), 418(-), 477(+), 477(-), 704(+), 704(-), 770(+), 770(-),	1761(+), 1761(-), 965(+), 965(-),	1307(+), 1307(-), 308(+), 308(-), 465(+), 465(-), 974(+), 974(-),	1176(+), 1176(-), 1221(+), 1221(-), 1623(+), 1623(-), 1795(+), 1795(-), 1846(+), 1846(-), 768(+), 768(-), 835(+), 835(-),	1713(+), 1713(-), 200(+), 200(-),	129(+), 129(-), 1350(+), 1350(-), 1633(+), 1633(-), 198(+), 198(-),	121(+), 121(-), 1256(+), 1256(-), 129(+), 129(-), 154(+), 154(-), 1807(+), 1807(-), 1827(+), 1827(-), 509(+), 509(-), 929(+), 929(-),	1272(+), 1272(-), 1632(+), 1632(-), 1692(+), 1692(-), 1901(+), 1901(-), 202(+), 202(-), 241(+), 241(-), 263(+), 263(-), 757(+), 757(-), 81(+), 81(-), 913(+), 913(-),	1067(+), 1067(-), 129(+), 129(-), 1295(+), 1295(-), 1544(+), 1544(-), 1611(+), 1611(-), 182(+), 182(-), 1842(+), 1842(-), 58(+), 58(-),	1184(+), 1184(-), 1236(+), 1236(-), 1526(+), 1526(-), 1996(+), 1996(-), 267(+), 267(-), 940(+), 940(-),
ACGTCBOX	-	-	789(+), 789(-), 977(+), 977(-),	789(+), 789(-), 977(+), 977(-),	-	-	-	-	1448(+), 1448(-),	-	-	-	-	1663(+), 1663(-), 1678(+), 1678(-),	-	-	-	-	-	-	-	-	-	-	-	-	-	357(+), 357(-),	-	532(+), 532(-),	-	-	-	1637(+), 1637(-), 1651(+), 1651(-),	-	1581(+), 1581(-),	-	-	-	-	-	973(+), 973(-),	-	-	-	-	1271(+), 1271(-),	-	-
ACGTOSGLUB1	1583(-),	-	-	-	1191(-),	-	-	1439(+),	1841(-),	-	-	1829(+),	1829(+),	-	1983(-), 1986(+),	-	-	-	279(+),	-	-	1252(+),	476(+),	-	1252(+), 1402(-), 1635(-), 179(-),	-	744(-),	-	-	-	436(+),	-	-	507(-),	-	-	-	-	224(-),	-	-	-	-	-	197(-),	-	1900(-),	-	-
ACGTSEED3	-	-	-	-	-	-	-	-	-	-	-	-	-	-	1986(+),	-	-	-	-	-	-	-	-	-	-	-	-	-	-	-	-	-	-	-	-	-	-	-	-	-	-	-	-	-	-	-	-	-	-
ACGTTBOX	-	-	-	-	-	-	-	-	521(+), 521(-), 775(+), 775(-),	-	-	235(+), 235(-),	235(+), 235(-),	-	-	-	-	-	-	-	571(+), 571(-),	939(+), 939(-),	-	-	542(+), 542(-),	-	-	-	-	-	-	-	413(+), 413(-),	317(+), 317(-),	669(+), 669(-),	-	-	-	-	-	-	1306(+), 1306(-),	-	-	-	-	240(+), 240(-),	-	-
AGATCONSENSUS	-	-	344(-),	344(-),	-	-	-	-	-	-	-	-	-	-	-	-	-	-	-	-	-	-	-	-	-	-	-	-	-	-	-	-	-	-	-	-	-	-	-	-	-	-	-	-	-	-	-	-	-
AGCBOXNPGLB	-	-	-	-	1039(-),	-	-	-	449(-),	-	-	-	-	-	823(+),	-	-	84(+),	-	-	-	-	-	-	635(+), 814(+),	-	500(-),	-	-	-	-	1820(+), 566(+),	-	-	325(-),	-	-	-	-	-	-	157(-),	-	-	1505(-),	-	-	-	1981(+),
AGL1ATCONSENSUS	-	-	342(-),	342(-),	-	-	-	-	-	-	-	-	-	-	-	-	-	-	-	-	-	-	-	-	-	-	-	-	-	-	-	-	-	-	-	-	-	-	-	-	-	-	-	-	-	-	-	-	-
AGL2ATCONSENSUS	-	-	-	-	-	-	-	-	-	-	-	-	-	-	-	-	-	-	-	-	-	-	-	-	-	-	-	-	-	-	-	-	-	163(-),	-	-	-	-	-	-	-	-	-	-	-	-	-	-	-
AGMOTIFNTMYB2	-	-	-	-	-	-	-	-	-	-	-	-	-	-	-	-	-	-	-	-	-	-	1319(+),	-	-	-	-	-	-	-	-	-	-	-	-	-	-	-	-	-	-	-	273(-), 473(+),	-	-	-	-	-	-
AMMORESIIUDCRNIA1	-	-	-	-	-	-	-	-	-	-	-	919(+),	919(+),	-	-	-	-	-	-	-	1846(+),	-	-	-	-	-	-	-	-	-	-	-	-	-	-	-	-	-	-	-	-	-	-	-	-	-	1831(+),	-	183(+),
AMMORESIVDCRNIA1	-	-	531(+),	531(+),	-	-	-	-	-	-	6(+),	-	-	-	-	-	-	-	-	-	-	1899(+),	-	-	-	-	-	-	281(-),	-	-	-	1079(+),	1868(-),	-	-	-	-	454(+),	-	-	-	-	-	-	-	-	-	1150(-),
AMMORESVDCRNIA1	-	-	-	-	-	-	-	-	-	-	-	-	-	-	-	-	-	-	-	-	-	-	-	-	-	-	-	-	-	-	-	-	-	-	-	-	-	-	-	500(-),	-	-	-	-	-	-	-	-	-
AMYBOX1	-	740(-),	1078(+),	1078(+),	-	-	-	1699(+), 744(+),	-	-	1278(-),	-	-	-	-	1260(-),	1064(-),	1096(+),	-	-	1755(+), 46(-), 652(-),	-	1304(+), 496(+),	-	-	-	-	-	632(-),	-	337(-),	-	-	-	-	1240(-),	1686(-), 718(+),	1046(+), 1747(-),	-	-	-	-	-	-	-	-	310(+),	-	-
AMYBOX2	-	1629(+),	674(-),	674(-),	-	-	-	1326(-), 480(+),	-	1434(+),	-	-	-	730(+),	-	-	-	146(+),	-	1101(+),	-	1749(+),	-	-	-	-	-	1694(+),	691(+),	-	-	-	-	-	1269(-), 1299(-),	-	-	1929(-), 388(+), 442(-),	-	-	-	-	-	-	-	-	-	1412(+),	1346(+),
ANAERO1CONSENSUS	-	1978(-), 25(-),	1305(+), 1742(+),	1305(+), 1742(+),	607(-),	1789(+),	1789(+),	934(+),	325(-),	1598(+),	-	1047(+), 1059(+), 1532(+), 261(-),	1047(+), 1059(+), 1532(+), 261(-),	-	-	1557(+), 1561(+), 1565(+),	-	268(-), 731(+),	-	1778(+), 593(+), 656(+), 662(+),	174(+), 553(+),	836(+),	1399(+),	-	-	-	1369(+),	-	1173(+), 778(+),	-	1174(+), 1810(-),	-	953(-),	-	407(-),	1287(-),	1770(-),	-	-	711(+), 777(+),	-	1244(-),	1466(+),	423(+),	903(-),	1232(-), 78(+),	1101(+),	1820(-), 440(+),	-
ANAERO2CONSENSUS	-	485(+),	56(-), 632(-),	56(-), 632(-),	1061(+), 1696(-), 250(+), 331(+), 334(+),	1454(-), 695(+),	1454(-), 695(+),	1422(+), 1595(+), 1870(-), 706(-),	-	-	128(+), 1935(-), 380(-), 544(+), 99(-),	397(-), 423(+), 626(-),	397(-), 423(+), 626(-),	-	1161(+), 1423(+), 1572(+), 1628(+), 1942(-), 1945(-),	796(+), 834(-),	-	1956(+), 567(-),	1047(+), 1050(+), 1186(+), 238(+), 504(-), 688(-), 749(+),	-	1448(+), 1973(+),	-	-	-	1677(+), 233(-), 343(-), 689(+),	745(-),	86(+),	1437(-),	-	1787(-), 297(+), 519(+),	1975(-),	1195(-), 981(-),	39(+),	1235(+), 1238(+), 1912(-),	1944(-), 329(-), 417(-),	-	1936(-), 1939(-), 1942(-), 20(-), 643(+), 818(-), 84(+),	1019(+), 918(-), 983(-),	983(-),	1195(-), 51(+),	733(+),	207(+),	1870(-), 51(+),	-	1124(+), 1259(+), 1561(+),	-	1323(+), 1334(+), 210(-), 343(+), 373(+),	1591(+),	1445(+), 749(+), 752(+), 83(-),
ANAERO3CONSENSUS	-	-	1655(+), 1954(+),	1655(+), 1954(+),	1206(-),	-	-	-	-	-	-	216(+),	216(+),	968(-),	743(+),	555(+), 983(-),	-	-	-	-	126(-),	145(+), 1555(-),	-	-	-	620(-),	-	1686(+),	288(+),	-	-	-	-	378(+),	-	219(+),	-	554(-),	-	-	1599(-),	-	-	1323(+),	-	1989(+),	-	1398(+),	1953(+),
ANAERO4CONSENSUS	-	-	-	-	-	-	-	-	-	-	1462(+), 1530(-),	-	-	-	1173(-), 1438(+),	-	-	-	-	-	-	-	-	-	-	-	-	-	-	-	-	-	-	-	-	-	-	-	-	-	-	-	-	-	-	-	-	-	-
ANAERO5CONSENSUS	-	-	-	-	-	-	-	-	-	-	-	-	-	-	-	-	-	-	-	-	-	-	-	-	-	-	-	-	-	-	-	-	-	-	-	-	-	-	-	-	-	-	-	-	-	-	-	-	-
ARE1	-	-	-	-	-	-	-	-	-	-	-	-	-	-	-	-	-	-	-	-	-	-	-	-	-	-	-	-	-	-	-	-	746(-),	1634(+),	-	-	-	-	-	-	-	-	-	1806(-),	-	-	738(-),	-	-
ARFAT	-	1242(+), 1899(+), 59(+),	-	-	1352(-), 981(-),	-	-	-	1517(+), 580(+),	-	869(+), 952(+),	720(+),	720(+),	312(+),	-	1178(-), 417(+),	571(-),	202(-),	1498(+),	-	602(-),	290(-),	-	1952(+),	-	1545(+),	1446(-),	-	553(+),	-	-	-	-	997(-),	-	143(-), 511(-), 779(-),	-	1891(-), 730(+),	521(+), 90(+),	1899(+),	1604(-), 638(-),	1355(-),	985(-),	1189(-),	-	1010(+), 1353(-),	1383(-), 958(+),	-	-
ARR1AT	1132(+), 1174(-), 1233(-), 1246(+), 1283(+), 1371(-), 1463(-), 1495(-), 1524(-), 1537(+), 1675(-), 1905(-), 197(-), 267(+), 315(-), 359(+), 396(-), 483(-), 625(-), 671(-), 694(-), 762(-), 819(+), 832(-), 86(-), 877(-),	10(-), 1004(+), 1127(+), 114(+), 1290(-), 1644(-), 245(-), 263(-), 376(-), 541(-), 808(+), 932(-),	1574(+), 1616(-), 1646(-), 1708(-), 1723(+), 195(-), 339(+), 738(+), 846(+),	1574(+), 1616(-), 1646(-), 1708(-), 1723(+), 195(-), 339(+), 738(+), 846(+),	1010(+), 1117(-), 1210(+), 1227(+), 1331(+), 1340(-), 1366(-), 1399(-), 1465(+), 1560(+), 268(+), 301(-), 444(+), 556(+), 629(-), 651(-), 865(-), 948(+), 986(-),	1015(+), 1114(-), 114(+), 15(-), 1723(+), 516(-), 771(-), 824(+), 865(-), 90(-),	1015(+), 1114(-), 114(+), 15(-), 1723(+), 516(-), 771(-), 824(+), 865(-), 90(-),	1052(+), 1131(-), 118(+), 1353(-), 149(+), 1507(-), 1590(-), 1713(-), 1723(-), 184(+), 1842(-), 1858(-), 1862(-), 210(-), 344(-), 496(-), 596(-), 721(+), 778(+),	10(-), 1078(+), 1199(-), 1997(+), 427(-), 52(-), 562(+), 76(+), 907(+), 926(+),	1323(-), 1540(-), 1557(-), 1655(+), 1723(+), 1855(-), 85(+),	1197(-), 1246(-), 1381(+), 1442(-), 1610(+), 1629(+), 221(-), 469(-), 574(+), 900(+),	1042(-), 1068(-), 1136(+), 1213(-), 1256(-), 1279(+), 1419(+), 1490(-), 1586(-), 1607(-), 165(+), 1750(-), 1873(-), 1908(-), 369(+), 378(+), 71(+), 856(+), 884(-), 892(-), 900(-),	1042(-), 1068(-), 1136(+), 1213(-), 1256(-), 1279(+), 1419(+), 1490(-), 1586(-), 1607(-), 165(+), 1750(-), 1873(-), 1908(-), 369(+), 378(+), 71(+), 856(+), 884(-), 892(-), 900(-),	100(+), 1118(-), 1181(+), 1211(-), 1274(+), 1336(+), 1368(-), 149(+), 1534(+), 1569(+), 1732(-), 1756(+), 209(+), 218(+), 338(+), 546(-), 588(-), 696(+), 75(+), 80(-), 89(+), 985(+),	1004(-), 1185(-), 1314(+), 1745(+), 1909(+), 591(-), 726(-), 860(+), 890(+), 939(+),	1063(+), 1095(+), 1147(-), 1170(+), 1270(+), 1313(-), 1332(-), 137(+), 1766(-), 183(+), 1941(-), 240(+), 284(+), 432(+), 533(-), 733(-), 74(+), 977(+),	1006(-), 1115(+), 1130(+), 1135(+), 1202(-), 1206(-), 1312(+), 1329(-), 1375(-), 1397(+), 143(-), 1535(+), 1846(-), 267(-), 368(+), 508(+),	1264(+), 1343(-), 1406(-), 1584(+), 1626(+), 1631(-), 553(-), 655(-), 708(+), 839(-), 857(-), 920(+),	1059(+), 1139(+), 1432(-), 1442(+), 1468(+), 161(+), 1643(+), 1976(-), 399(-), 407(+), 72(+), 97(-),	1019(-), 1059(+), 1108(-), 1167(-), 1199(+), 1416(+), 1603(-), 1721(-), 1913(-), 1917(+), 21(-), 277(-), 361(+), 444(+), 50(+), 577(-), 625(+), 789(+), 811(+), 851(+), 94(+),	1160(-), 1240(+), 1252(-), 130(+), 1312(+), 1334(-), 1378(+), 1416(+), 1602(-), 1693(+), 1719(-), 333(-), 367(+), 540(+), 640(-), 68(-), 685(+), 691(+), 719(+), 792(-), 80(-), 801(-), 821(+), 870(-), 921(+), 938(+),	1034(+), 1232(+), 1410(-), 1415(-), 1421(-), 1452(-), 1497(+), 1510(-), 1607(-), 1683(+), 1687(+), 174(-), 1801(-), 196(-), 22(+), 274(+), 406(+), 472(+), 67(+), 712(+), 727(+), 779(-), 83(-),	1193(+), 1284(-), 1298(-), 1421(+), 1657(+), 1687(+), 1709(+), 171(-), 1783(-), 201(-), 340(+), 424(-), 508(+), 920(-),	152(-), 1836(+),	1051(-), 1114(-), 1197(-), 1310(-), 1321(-), 1496(-), 164(-), 1691(+), 566(-), 600(+), 704(-), 770(-), 794(-), 800(-), 952(+), 995(+),	111(+), 1230(-), 1420(-), 271(-), 333(-), 367(-), 404(-), 440(-), 481(-), 492(-), 501(+),	1070(+), 1410(+), 142(+), 1475(-), 1480(-), 1672(-), 1677(-), 1909(-), 202(+), 24(-), 269(-), 287(-), 360(-), 398(-), 441(-), 562(-), 621(-), 994(+), 998(+),	1162(-), 1277(-), 130(-), 1307(-), 1378(-), 1387(-), 1519(-), 1626(+), 1754(-), 1792(-), 184(-), 198(+), 266(+), 373(-), 457(-), 470(-), 598(-), 704(-),	1073(-), 1148(-), 1214(+), 1515(-), 1559(+), 1589(-), 179(+), 268(-), 406(-), 448(+), 462(+), 858(-), 908(-), 913(-), 98(-), 994(+),	111(-), 1161(+), 1381(+), 1501(-), 1528(-), 155(+), 1563(+), 1568(-), 1751(-), 1957(+), 238(+), 50(+), 782(+), 833(+), 877(-),	1033(+), 1045(+), 1132(-), 1225(+), 1277(+), 1332(+), 1470(+), 1622(+), 1699(+), 1773(-), 1856(+), 634(+), 656(+), 732(-), 745(+), 839(-), 943(+), 986(+),	1272(-), 1371(-), 1458(-), 1470(-), 1554(+), 1563(-), 1597(-), 1981(-), 23(-), 344(+), 364(-), 405(+), 64(+),	1110(-), 1349(-), 1373(+), 1405(+), 1423(+), 1665(-), 1931(-), 331(+), 442(+), 506(-), 511(-), 946(+), 964(-),	1031(+), 1401(-), 1457(+), 147(-), 1503(+), 157(+), 1907(-), 1936(+), 1982(-), 220(-), 275(+), 325(-), 582(-),	107(-), 1182(+), 1355(+), 1667(+), 1680(-), 1906(+), 234(+), 341(-), 426(+), 455(-), 478(+), 690(+), 884(-), 911(+), 922(-),	1017(-), 1144(+), 137(+), 1429(-), 1433(-), 1666(-), 1674(+), 1928(-), 275(-), 298(-), 423(+), 435(+), 517(-), 531(+), 76(-),	1110(-), 1115(-), 1165(-), 1202(-), 1479(+), 1514(-), 1521(-), 1567(-), 1579(+), 1642(-), 1760(+), 1882(-), 196(+), 254(+), 457(-), 65(-), 679(-), 70(-), 774(-), 916(-),	1114(+), 1223(+), 1235(+), 1385(+), 1492(-), 1590(-), 1806(-), 1856(+), 1869(-), 1915(+), 26(+), 284(-), 327(+), 465(+), 689(-), 958(+),	1021(+), 1076(-), 1135(+), 1369(-), 167(-), 1791(-), 1876(+), 247(+), 268(-), 31(-), 354(-), 363(+), 409(-), 470(-), 629(+), 652(-), 668(+), 695(-), 999(-),	1019(+), 1164(+), 1225(+), 1249(-), 1334(-), 1343(-), 1506(-), 1820(-), 1964(-), 288(+), 302(+), 343(+), 358(-), 39(-), 68(+), 782(-), 796(-), 900(+), 945(-), 963(-), 995(-),	1032(-), 1174(+), 1210(-), 1226(+), 1298(+), 1531(+), 1579(-), 880(-), 901(+),	1033(-), 1109(+), 1321(-), 1348(-), 1406(-), 1481(-), 1649(-), 1668(+), 1678(-), 1691(-), 1876(+), 35(+), 351(-), 539(-), 578(+), 645(-), 705(-), 87(+), 887(-),	1126(-), 1253(-), 1356(+), 1429(+), 1565(+), 458(-), 543(-), 669(-), 736(+), 827(+),	1027(+), 103(-), 1272(-), 1317(-), 1532(-), 1536(-), 1565(-), 1592(-), 1642(-), 1746(-), 177(-), 185(+), 1906(-), 215(-), 237(-), 294(+), 302(+), 344(-), 558(-), 800(+), 825(-), 93(-),	1040(+), 1108(-), 1189(+), 14(+), 1853(+), 314(+), 325(-), 366(-), 379(+), 500(-), 814(+), 845(+),	1005(-), 1024(-), 1045(-), 1049(-), 1066(-), 1083(+), 1245(+), 1363(-), 1597(+), 1688(-), 1820(-), 286(-), 344(+), 360(-), 392(+), 501(+), 612(+), 782(+), 948(-),	1018(+), 1108(-), 1179(+), 126(-), 134(-), 1418(-), 1456(+), 150(-), 1505(-), 1578(+), 1736(-), 1747(-), 218(-), 259(-), 521(+), 65(-), 861(+),	1352(+), 1483(+), 1716(-), 1799(-), 1813(+), 1949(-), 225(-), 384(-), 703(-), 778(+), 79(+), 963(-), 997(-),	1066(-), 1224(-), 125(+), 1255(+), 134(+), 1495(-), 1534(-), 1675(-), 1816(-), 1971(-), 241(-), 346(-), 425(-), 562(-), 65(+), 763(+), 950(-),
ASF1MOTIFCAMV	-	254(-), 840(+),	1127(+), 1394(-), 1952(-), 393(-),	1127(+), 1394(-), 1952(-), 393(-),	1018(+), 1910(-),	441(+),	441(+),	1046(+),	808(+), 843(+),	476(-), 502(-), 528(-),	312(-),	1249(-), 1307(+), 1430(-), 1678(+), 1811(-), 1982(-), 38(-),	1249(-), 1307(+), 1430(-), 1678(+), 1811(-), 1982(-), 38(-),	1637(+), 1649(+), 1662(+), 1677(+), 1810(-),	1581(+), 1598(-), 1624(-), 1720(+), 1736(-), 1758(+), 1767(+), 377(+),	1296(+), 1344(+),	1037(+), 26(+), 318(-),	1497(-), 1768(-), 1779(+), 301(-), 556(-),	814(-),	-	492(-), 506(-),	1324(-), 1795(-), 1888(+), 365(+), 38(-), 687(-),	1727(+), 852(-),	-	1259(-), 437(+), 448(+),	1479(+), 1526(+), 1750(+), 57(+), 624(+),	1091(-), 1211(+), 1667(+), 264(-), 616(-),	1128(+), 1515(-),	1443(+), 286(-),	1426(-), 1689(+), 534(-), 572(-),	1004(+), 328(+), 382(-),	1135(-), 1572(-), 559(+),	1805(-), 750(-),	114(-), 1636(+), 1653(-),	1203(+), 634(+),	1583(-), 217(-), 652(-),	1237(-), 1570(-), 1741(+), 651(-),	550(+),	170(-), 194(-), 933(-),	1178(-), 1319(+), 1880(+), 674(+), 699(-),	-	1026(-), 1579(+), 1705(-), 463(+), 883(-), 975(-),	1847(-), 1866(+),	874(+),	1135(-), 1449(-), 539(-), 755(+),	122(-), 1582(-), 1830(+), 1984(-), 303(-),	1008(+), 1153(+), 1273(-), 835(-),	1065(+), 1202(+), 1843(-), 1862(+), 61(+), 891(+),	884(-),
ATHB1ATCONSENSUS	-	-	-	-	-	-	-	-	-	-	-	-	-	-	-	-	-	-	-	-	-	-	-	-	-	-	-	-	-	-	-	-	-	-	-	266(+), 266(-),	-	-	-	-	-	-	-	-	-	-	-	-	-
ATHB2ATCONSENSUS	-	-	-	-	-	-	-	-	-	-	-	-	-	-	-	-	1112(+), 1112(-),	-	-	-	-	-	-	-	-	-	-	-	-	-	-	-	-	-	-	-	-	-	-	-	-	-	-	-	-	-	-	-	-
ATHB5ATCORE	-	-	-	-	-	-	-	-	-	-	-	-	-	-	-	-	1112(+), 1112(-),	-	-	-	-	-	-	-	-	-	-	-	-	-	-	-	-	-	-	266(+), 266(-),	-	-	-	-	-	-	-	-	-	-	-	-	-
ATHB6COREAT	-	-	-	-	-	-	-	-	-	-	-	-	-	-	-	-	-	-	-	-	1289(-),	-	-	-	-	-	-	-	-	-	-	-	-	-	-	-	-	-	-	-	-	-	-	-	-	-	-	-	-
AUXREPSIAA4	-	-	-	-	-	-	-	-	-	1376(-),	-	1662(+),	1662(+),	-	1545(+),	-	-	-	-	-	-	-	-	-	-	-	-	-	-	-	-	-	1577(+),	-	-	-	-	-	-	-	-	-	-	-	-	-	-	-	-
AUXRETGA1GMGH3	-	-	-	-	-	-	-	-	-	-	-	-	-	-	-	-	-	-	-	-	-	-	-	-	-	-	-	1512(-),	-	-	-	-	-	-	-	-	-	-	-	-	-	-	-	-	-	-	-	-	-
AUXRETGA2GMGH3	-	-	-	-	-	-	-	-	-	-	-	-	-	-	-	-	26(+), 314(-),	-	-	-	-	-	-	-	-	-	-	-	-	-	-	-	-	-	-	-	-	-	-	-	-	-	-	-	-	-	-	-	-
BIHD1OS	1397(+), 1520(+), 1691(-), 249(+), 308(+), 585(-), 900(+),	1014(-), 1025(-), 1032(-), 1039(-), 140(+), 1503(+), 547(-),	1237(+), 140(+), 1557(-), 181(+), 951(+),	1237(+), 140(+), 1557(-), 181(+), 951(+),	1549(-), 1681(-), 668(-), 883(+), 967(-),	203(-), 997(-),	203(-), 997(-),	585(-), 84(+),	1146(+), 169(-), 1921(-), 47(+), 699(-),	1544(+), 1550(+), 1800(-), 928(+),	1123(-), 188(-), 217(-), 30(+),	1451(+), 214(+), 727(+), 88(-),	1451(+), 214(+), 727(+), 88(-),	1134(+), 1197(+), 1404(+), 1451(+), 190(-),	1980(+), 263(+), 43(-), 869(-),	276(+), 333(-), 589(-), 972(-),	1245(+), 1475(-), 1854(-),	312(+), 533(-), 581(-), 723(-),	319(-), 336(+), 379(+), 527(+), 731(+),	1091(-), 1136(-), 1943(-), 223(-), 240(+), 311(-), 349(+), 471(+), 613(-), 989(+),	1420(+), 1509(-), 164(+), 1662(-), 32(+), 340(+),	1315(-), 1330(+), 1570(-), 1836(-), 1843(-), 1881(-),	113(-), 1222(-), 1227(-), 1280(-), 1376(+), 1545(-), 315(+), 653(+),	1841(+),	1157(-), 1215(+), 1265(-), 1976(+), 264(-),	669(-), 796(-), 971(-),	1534(-), 1662(-), 383(+),	1354(-), 825(-),	1343(+), 1391(+), 274(+), 316(+), 343(+), 835(+),	1219(-), 1968(+), 58(+), 609(+),	1783(-), 749(+), 824(+), 927(-),	1204(+), 394(-),	1257(+), 1508(-), 1875(-), 1908(+), 343(-),	1917(-), 283(+), 376(+), 958(-),	1120(+), 194(-), 801(+),	203(-), 615(-),	1279(-), 1824(-), 389(-),	1862(-), 201(-), 763(-), 988(+),	1700(+), 1746(+), 185(-), 200(+),	1110(-), 1587(-),	1080(+), 1269(-), 470(-), 608(-), 666(-), 931(+),	1154(-), 1176(+), 513(+), 606(+),	1442(+), 443(-), 500(-),	1810(+),	1251(-), 1380(-), 1410(+), 1686(-), 1777(-), 885(-),	1303(+), 1393(-), 1447(-), 1563(-), 766(-), 990(-),	1224(-), 1309(-), 266(+), 971(-),	1747(-), 18(-), 343(-),	1862(-), 775(+),
BOXCPSAS1	-	-	1345(+), 27(-),	1345(+), 27(-),	-	-	-	-	1405(-),	439(+), 482(+),	1200(+),	1324(+),	1324(+),	-	-	1279(+),	1888(+),	-	-	-	-	-	-	-	-	-	1751(+),	-	-	-	-	-	-	1954(+),	-	-	24(+),	-	-	-	-	1470(+),	-	-	761(+),	377(+),	424(+),	-	-
BOXIINTPATPB	1047(+), 924(+),	1281(-),	678(+),	678(+),	464(-),	-	-	-	-	-	1345(+), 977(-),	-	-	1045(-), 42(+),	-	202(+), 343(-), 352(-),	-	1595(-),	1954(-),	1004(-), 1010(-), 893(+),	824(-),	792(-),	-	-	-	-	-	1361(-),	424(-), 647(+),	1384(-), 182(-), 438(+), 825(+),	1102(+),	297(+),	1026(-), 142(-), 1550(+), 916(+),	161(-), 369(-), 410(-), 881(+),	-	106(-), 1642(+),	1071(+), 766(+), 839(-),	1595(-),	-	1167(-), 1536(+),	649(+),	-	-	-	1707(-),	1369(-),	1751(-),	618(-),	-
BOXIIPCCHS	-	-	-	-	-	-	-	-	284(-),	-	-	874(+),	874(+),	-	1087(-), 1988(+), 529(-), 933(+),	-	28(+), 314(-),	-	1154(+), 670(-),	-	-	-	478(+),	-	1413(-),	1470(+), 1864(-),	-	1868(+),	-	-	-	1738(-),	1844(-),	-	-	-	-	-	-	372(+),	-	-	-	-	-	926(-),	-	-	-
BOXLCOREDCPAL	1508(+),	-	-	-	-	186(+),	186(+),	111(+),	-	1730(-),	112(+),	1761(+), 929(+),	1761(+), 929(+),	1284(-), 1953(+),	-	1638(-), 1988(-), 630(+),	1948(+), 442(-),	-	-	-	1350(+),	1125(-),	1089(+),	-	1372(+),	-	48(-), 793(+),	-	1187(+), 1844(+), 221(+),	1510(+),	-	1635(+),	-	450(-),	-	1717(+),	1360(+), 1416(+), 1467(+),	470(+),	1588(+),	-	-	-	262(-),	-	523(-),	1615(+), 1893(+), 208(+),	271(+),	1346(-),	1272(+), 1317(-),
BP5OSWX	-	-	-	-	-	-	-	-	-	-	-	209(+),	209(+),	-	-	1182(-),	1357(+),	-	-	-	-	-	-	-	-	-	-	-	-	-	-	-	-	-	1760(-),	-	-	671(-),	-	-	-	-	-	-	-	-	-	-	-
BS1EGCCR	-	-	-	-	280(-),	-	-	-	1360(-), 1608(+), 1916(-),	560(-),	-	-	-	1771(+), 1789(-), 1962(+),	-	-	1906(-),	-	479(+),	-	-	393(-),	1881(+),	-	1381(-),	917(-),	-	980(+),	-	-	14(-), 239(-),	1523(-), 1696(-),	1238(-), 1816(-),	-	-	-	1298(-), 235(+), 438(+),	596(-),	1780(-), 205(-),	425(-),	145(-), 1829(+),	1430(-), 1573(-),	-	1921(-),	-	-	1762(-), 917(+),	-	-
CAATBOX1	1078(+), 1083(+), 1088(+), 1113(-), 1255(-), 1266(+), 1375(-), 1417(+), 1468(-), 1472(+), 1523(+), 1539(-), 1573(+), 1838(+), 1904(+), 1908(+), 278(+), 35(+), 42(+), 640(-), 647(-), 73(-), 831(+), 866(-), 876(+), 961(-),	1010(+), 1012(-), 1048(+), 1050(-), 1056(-), 1086(+), 1203(-), 1226(-), 1506(+), 1575(-), 1585(-), 1616(+), 282(-), 324(+), 358(-), 382(+), 384(-), 540(+), 829(+), 905(+), 907(-),	1240(+), 1462(-), 1544(+), 1582(+), 1615(+), 1645(+), 178(+), 1841(+), 375(+), 452(-), 508(+), 510(-), 686(-), 740(-), 817(-), 905(-), 922(+),	1240(+), 1462(-), 1544(+), 1582(+), 1615(+), 1645(+), 178(+), 1841(+), 375(+), 452(-), 508(+), 510(-), 686(-), 740(-), 817(-), 905(-), 922(+),	1016(-), 1070(-), 110(-), 1333(-), 1339(+), 1365(+), 1398(+), 1407(+), 1540(+), 1598(+), 1604(+), 1771(+), 1836(-), 187(-), 259(+), 300(+), 315(+), 349(+), 409(-), 441(+), 523(-), 675(+), 703(-), 743(-), 778(+), 783(+), 785(-), 849(+), 855(-), 864(+), 868(+), 878(-), 985(+),	1083(-), 1146(+), 1218(-), 14(+), 1591(+), 1725(-), 1919(-),	1083(-), 1146(+), 1218(-), 14(+), 1591(+), 1725(-), 1919(-),	1012(-), 1042(-), 151(-), 1589(+), 173(-), 1841(+), 186(-), 1861(+), 233(+), 281(-), 343(+), 506(-), 678(+), 734(-), 865(+), 87(+), 911(+),	1198(+), 292(+), 422(+), 45(-), 487(-), 643(+), 679(-), 697(-), 788(-),	1(-), 114(+), 1256(-), 1322(+), 1535(+), 1547(+), 1553(+), 1617(+), 1657(-), 1697(-), 1725(-), 1770(+), 308(-), 72(-), 941(+),	1158(+), 1185(-), 1245(+), 1264(-), 133(+), 135(-), 1410(-), 1445(+), 1468(+), 1474(+), 1494(-), 1523(-), 1527(+), 1529(-), 1573(+), 1650(-), 1661(-), 1696(-), 1734(-), 220(+), 391(-), 576(-),	1054(+), 1067(+), 1212(+), 1223(+), 1260(-), 1444(+), 1606(+), 1749(+), 1872(+), 248(-), 330(-), 345(-), 415(+), 520(-), 568(+), 73(-),	1054(+), 1067(+), 1212(+), 1223(+), 1260(-), 1444(+), 1606(+), 1749(+), 1872(+), 248(-), 330(-), 345(-), 415(+), 520(-), 568(+), 73(-),	1129(-), 1244(-), 1291(-), 139(-), 1423(-), 1454(+), 1466(-), 1536(-), 1815(+), 21(-), 340(-), 549(+), 557(-), 672(-), 712(+), 898(-), 987(-),	1105(+), 122(+), 1297(+), 1316(-), 1567(-), 1680(+), 293(+), 951(+),	1156(-), 1167(+), 1318(-), 1341(+), 1396(+), 1412(+), 1455(-), 1499(+), 1532(+), 1628(-), 1655(-), 200(+), 434(-), 527(+), 542(+), 621(+), 955(-),	1112(+), 1117(-), 1132(-), 1205(+), 121(+), 1374(+), 1378(+), 1438(+), 18(+), 1813(+), 1845(+), 189(+), 226(-), 266(+), 290(-), 298(+), 370(-), 48(-), 498(-), 716(-), 826(+),	1029(+), 106(+), 1171(+), 120(-), 1209(-), 1390(-), 1507(-), 1520(+), 1586(-), 1939(+), 36(+), 362(-), 577(+), 579(-), 77(+), 826(+), 922(-), 98(+),	102(+), 1309(+), 1311(-), 1315(+), 1322(+), 1385(+), 1459(+), 1494(-), 1577(-), 1670(-), 1691(-), 1708(+), 1754(-), 1824(+), 1958(-), 304(+), 566(-), 87(-),	1037(+), 1094(+), 1116(-), 116(+), 1201(-), 1221(+), 1256(-), 1261(-), 1324(-), 1418(-), 1919(-), 1934(+), 1980(+), 20(+), 220(+), 308(+), 347(-), 602(+), 604(-), 627(-), 67(+), 887(+), 889(-), 91(-),	1015(+), 1061(-), 1201(+), 1203(-), 1251(+), 1294(-), 132(-), 1380(-), 1418(-), 1539(+), 1566(-), 1589(+), 1591(-), 1666(-), 1718(+), 1730(-), 184(-), 1942(+), 1978(+), 297(-), 372(-), 387(-), 400(+), 560(-), 588(+), 693(-), 705(-), 711(-), 791(+), 800(+), 869(+), 886(+),	1020(+), 1022(-), 1026(+), 1183(+), 1685(-), 1800(+), 1834(-), 1879(-), 1964(-), 24(-), 570(+), 707(+),	1083(+), 1283(+), 1301(+), 1379(+), 1782(+), 1854(-), 189(+), 342(-), 510(-), 534(+), 559(-), 919(+),	15(+), 17(-), 1794(-), 1872(-), 1919(+), 73(+), 83(-),	1178(-), 1196(+), 1309(+), 1568(+), 1853(+), 199(-), 295(-), 377(-), 391(-), 403(-), 488(-), 506(-), 565(+), 703(+), 769(+), 799(+), 921(-), 932(-), 984(+),	1019(-), 1068(+), 1106(+), 1108(-), 1114(+), 1252(+), 1326(-), 1352(+), 1354(-), 1419(+), 1476(+), 1584(+), 1801(+), 1960(-), 366(+), 439(+), 459(+), 870(-), 894(+), 948(+),	1000(-), 1384(+), 1386(-), 148(+), 1532(-), 1680(+), 171(+), 1711(+), 204(-), 23(+), 312(+), 386(+), 391(+), 393(-), 42(-), 996(-),	1259(-), 1343(+), 1350(+), 1352(-), 1518(+), 1565(-), 1603(-), 1623(+), 1682(+), 1777(-), 257(-), 557(-), 61(-), 862(-),	1125(+), 1419(-), 1588(+), 1688(-), 227(+), 314(-), 405(+), 514(+), 546(-), 551(-), 59(-), 800(-), 895(+),	1031(+), 12(+), 1453(+), 1455(-), 1460(+), 1462(-), 1500(+), 1626(+), 1720(+), 1778(+), 1911(-), 234(+), 311(+), 336(+), 497(+), 52(-), 557(-), 564(-), 717(+), 784(-),	1227(-), 1341(+), 1388(+), 1506(-), 1701(-), 1761(+), 1772(+), 1790(+), 1803(+), 1858(-), 1887(-), 288(+), 351(+), 451(+), 470(+), 545(+), 731(+), 747(-), 875(+), 884(+), 896(-),	1226(+), 1337(-), 1370(+), 1509(+), 1596(+), 1765(-), 346(-), 500(+), 904(+), 917(+),	1086(+), 1118(+), 1138(-), 1318(-), 1456(+), 1503(+), 169(-), 268(+), 274(-), 304(-), 367(+), 420(+), 438(+), 46(+), 619(-), 830(+), 960(-),	1013(+), 1109(+), 1135(+), 1263(-), 1345(-), 1464(+), 187(+), 1938(-), 1981(+), 219(+), 286(+), 29(+), 443(+), 53(+), 689(+), 717(-),	1187(-), 1247(-), 1655(+), 1693(+), 1908(-), 268(+), 321(+), 480(-), 63(-), 646(+), 732(+), 804(+), 883(+), 892(+), 900(-), 921(+),	1060(-), 1104(-), 1138(+), 1295(-), 1359(+), 1361(-), 1432(+), 1481(-), 1762(-), 266(+), 271(-), 293(+), 360(+), 721(+), 803(+), 805(-), 93(-),	1(-), 1160(+), 1387(-), 1577(-), 1641(+), 1828(-), 198(-), 414(-), 502(+), 915(+),	106(+), 1365(-), 1416(+), 1433(-), 1529(+), 1536(+), 156(+), 1865(+), 19(-), 204(+), 306(+), 640(-), 960(-),	1121(+), 1296(+), 1348(+), 1385(-), 1541(-), 1635(-), 166(+), 1698(-), 1867(-), 267(+), 408(+), 469(+), 631(-), 670(-), 699(-), 714(-), 896(+),	1051(+), 1105(+), 1188(+), 1248(+), 1333(+), 139(+), 1431(+), 1442(+), 1461(+), 1613(-), 1639(+), 1655(+), 1897(-), 1963(+), 1969(-), 312(+), 363(-), 38(+), 657(-), 671(+), 70(-), 785(+), 799(+), 914(-), 958(+),	1013(-), 1228(-), 1405(+), 1533(-), 1654(-), 476(-), 481(+), 915(-),	1032(+), 1111(-), 1150(+), 1152(-), 1324(+), 1326(-), 1351(+), 1954(-), 420(+), 538(+), 656(+), 886(+), 939(+), 95(-),	1119(-), 1162(-), 1239(-), 1353(+), 1425(-), 1515(-), 1606(+), 1748(-), 1812(+), 1912(-), 357(-), 417(-), 511(-), 668(+), 851(+),	1029(-), 1241(+), 1316(+), 1375(-), 1535(+), 159(+), 1601(+), 1751(+), 1854(+), 278(+), 280(-), 292(-), 343(+), 855(+), 976(+),	1042(-), 113(+), 1218(+), 1711(-), 1878(+), 384(-), 503(+), 618(+), 749(+), 867(+),	1004(+), 1023(+), 1048(+), 1175(-), 1185(-), 1210(-), 1357(+), 1362(+), 1416(-), 1460(-), 1599(-), 1687(+), 1819(+), 201(+), 346(-), 359(+), 499(-), 526(-), 534(-), 547(-), 663(+), 784(-), 939(+), 965(-),	10(-), 1055(+), 1114(-), 125(+), 1474(-), 1610(+), 1647(-), 1746(+), 217(+), 258(+), 863(-),	1170(+), 1182(+), 1242(+), 1281(-), 1299(-), 1304(-), 1354(-), 1515(+), 1524(-), 1532(+), 1623(+), 177(-), 1838(+), 1847(-), 1860(-), 1948(+), 371(-), 412(+), 487(-), 546(+), 548(-), 589(+), 597(-), 606(-), 81(-),	127(-), 132(-), 136(-), 174(-), 1753(+), 1970(+), 405(+), 561(+), 657(+), 765(-),
CACGCAATGMGH3	-	-	-	-	-	-	-	-	-	-	-	-	-	-	-	-	-	-	-	-	396(+),	-	-	-	-	-	-	-	-	-	1757(+),	-	-	-	-	-	-	-	-	-	-	-	-	-	-	-	-	-	-
CACGTGMOTIF	-	-	1036(+), 1036(-), 762(+), 762(-),	1036(+), 1036(-), 762(+), 762(-),	-	-	-	-	-	-	-	-	-	748(+), 748(-),	-	-	-	-	672(+), 672(-),	-	-	-	1669(+), 1669(-), 671(+), 671(-),	-	-	1312(+), 1312(-), 1866(+), 1866(-),	1180(+), 1180(-),	-	1944(+), 1944(-),	-	-	1740(+), 1740(-),	-	-	33(+), 33(-),	-	-	128(+), 128(-),	-	1255(+), 1255(-), 476(+), 476(-),	-	-	1794(+), 1794(-), 834(+), 834(-),	-	-	128(+), 128(-), 1826(+), 1826(-),	262(+), 262(-),	181(+), 181(-), 57(+), 57(-),	-
CACTFTPPCA1	10(+), 1003(-), 1122(-), 1163(-), 1333(-), 1352(+), 1486(-), 1518(-), 1587(+), 163(+), 1641(+), 1709(-), 1807(-), 1854(+), 1871(+), 1984(+), 258(-), 293(-), 411(-), 497(+), 504(-), 534(-), 546(+), 593(-), 620(-), 724(-), 744(-),	1134(+), 1191(+), 1233(+), 1248(+), 1310(+), 1420(-), 1430(-), 1472(+), 1477(+), 1501(-), 1516(+), 184(+), 219(-), 241(+), 348(+), 404(+), 418(-), 439(-), 495(+), 56(+), 572(-), 691(-), 734(-), 813(+), 915(+), 950(+),	1042(+), 1047(-), 1086(+), 1156(+), 1272(+), 1285(+), 1339(+), 1480(+), 1550(+), 1625(+), 1686(+), 1772(+), 242(+), 26(-), 320(+), 36(-), 415(+), 420(+), 477(+), 543(-), 72(+), 857(-), 931(-), 986(-),	1042(+), 1047(-), 1086(+), 1156(+), 1272(+), 1285(+), 1339(+), 1480(+), 1550(+), 1625(+), 1686(+), 1772(+), 242(+), 26(-), 320(+), 36(-), 415(+), 420(+), 477(+), 543(-), 72(+), 857(-), 931(-), 986(-),	1079(+), 1088(-), 1146(-), 1182(+), 1253(+), 1264(-), 1275(-), 130(-), 1370(-), 1454(+), 160(-), 1634(+), 1641(+), 1716(+), 1741(-), 1743(+), 1753(-), 1755(+), 1815(-), 1841(-), 1843(+), 1889(+), 1958(+), 197(-), 1979(+), 384(+), 396(-), 418(+), 421(+), 428(+), 535(+), 560(+), 623(-), 681(+), 79(+), 812(+), 826(+), 901(-),	1000(+), 101(+), 1053(-), 1055(+), 1079(-), 1100(+), 1177(-), 1187(-), 1198(-), 1284(+), 135(-), 1422(+), 1474(+), 1525(+), 1547(+), 1553(+), 1621(+), 1936(+), 1969(-), 221(-), 230(+), 253(-), 307(+), 340(+), 386(-), 45(+), 629(-), 646(-), 751(-), 79(+), 831(+), 889(+), 919(-), 930(-), 978(+),	1000(+), 101(+), 1053(-), 1055(+), 1079(-), 1100(+), 1177(-), 1187(-), 1198(-), 1284(+), 135(-), 1422(+), 1474(+), 1525(+), 1547(+), 1553(+), 1621(+), 1936(+), 1969(-), 221(-), 230(+), 253(-), 307(+), 340(+), 386(-), 45(+), 629(-), 646(-), 751(-), 79(+), 831(+), 889(+), 919(-), 930(-), 978(+),	1148(-), 1153(-), 1159(-), 1204(-), 1263(-), 1314(-), 1337(-), 1377(+), 143(+), 1434(+), 1438(-), 1490(+), 1527(+), 1547(-), 1549(+), 1601(+), 1693(-), 1755(-), 1757(+), 1765(-), 1787(-), 1830(-), 1876(-), 1890(-), 1898(+), 1948(-), 236(+), 274(+), 318(+), 331(+), 385(-), 387(+), 396(+), 407(-), 470(+), 473(+), 718(+), 73(+), 80(-), 826(-), 861(+),	1124(-), 1141(-), 1155(+), 1192(+), 1404(-), 1422(-), 151(-), 1615(-), 176(+), 1782(-), 1855(-), 266(-), 312(+), 407(-), 616(-), 618(+), 658(-), 937(+),	1191(-), 1229(-), 1249(+), 1252(+), 1302(+), 1318(+), 1394(-), 1411(+), 1666(-), 168(+), 1794(-), 1835(-), 1869(+), 1872(+), 1878(-), 1915(+), 236(-), 810(+),	1014(-), 1032(+), 1050(+), 1057(-), 1098(-), 1204(+), 1225(-), 1259(+), 1273(+), 1389(+), 1439(-), 1546(+), 1593(+), 1674(-), 1757(-), 1834(-), 1845(+), 277(+), 477(+), 611(+), 663(+), 667(+), 767(+), 814(-), 825(+), 843(-), 850(+), 993(+),	1019(-), 107(+), 1091(+), 1106(-), 1151(+), 1165(+), 1218(-), 124(+), 1347(-), 136(+), 1390(+), 1393(+), 1464(+), 1470(-), 1617(+), 1735(-), 1985(+), 220(+), 276(+), 281(+), 288(-), 290(+), 406(-), 408(+), 456(+), 592(-), 637(-), 677(-), 691(+), 702(+), 736(+), 789(+), 804(+), 809(+), 92(-), 976(+),	1019(-), 107(+), 1091(+), 1106(-), 1151(+), 1165(+), 1218(-), 124(+), 1347(-), 136(+), 1390(+), 1393(+), 1464(+), 1470(-), 1617(+), 1735(-), 1985(+), 220(+), 276(+), 281(+), 288(-), 290(+), 406(-), 408(+), 456(+), 592(-), 637(-), 677(-), 691(+), 702(+), 736(+), 789(+), 804(+), 809(+), 92(-), 976(+),	1057(+), 1065(-), 1389(-), 1395(+), 1420(-), 1437(+), 1459(+), 156(-), 1800(+), 1872(+), 188(-), 1922(-), 308(+), 423(+), 461(-), 470(-), 52(+), 526(-), 564(+), 629(+), 643(-), 66(-), 693(-), 801(+), 819(+), 866(+), 874(-), 885(+), 904(+), 940(+), 96(-), 974(-),	1001(-), 1216(+), 1283(-), 1365(-), 1495(+), 1516(+), 1590(-), 1743(-), 178(+), 1937(+), 1975(+), 223(+), 601(-), 631(-), 690(-), 722(-), 766(+), 847(+), 912(+), 915(+), 919(-), 921(+),	104(+), 1048(-), 1091(+), 1102(+), 1294(-), 1361(-), 1438(-), 15(+), 1509(+), 1542(+), 1575(+), 1578(+), 1696(-), 1713(-), 1747(+), 1829(+), 1886(-), 311(+), 329(+), 34(+), 360(+), 399(-), 428(-), 481(-), 517(+), 640(+), 982(-),	1030(+), 1069(+), 1076(+), 1080(-), 1082(+), 1103(-), 1177(+), 1180(+), 1341(-), 1416(+), 155(+), 1575(+), 1693(+), 1924(+), 193(-), 195(+), 36(-), 628(-), 683(-), 725(-), 727(+), 821(-), 892(-), 912(-), 944(+), 949(+),	1078(-), 1150(+), 1187(-), 1205(-), 1224(-), 1248(-), 1259(-), 1306(-), 1464(-), 1690(+), 1700(+), 1707(+), 1821(-), 1849(-), 1872(+), 191(+), 2(+), 5(+), 501(+), 526(+), 60(-), 62(+), 643(+), 647(-), 849(-), 864(-), 9(+), 940(-), 945(-), 987(+),	1055(+), 1390(+), 1538(+), 1744(+), 1760(+), 1912(-), 1968(-), 1992(+), 333(+), 352(+), 362(+), 385(-), 554(-),	1015(+), 1064(+), 1122(-), 1127(+), 1134(-), 1161(-), 1215(-), 1319(-), 1450(-), 1678(+), 1742(+), 1806(+), 1810(+), 1887(+), 1928(+), 1948(-), 25(-), 365(+), 396(-), 403(+), 409(-), 475(-), 488(+), 501(+), 531(-), 56(-), 611(-), 754(+), 872(-),	1024(-), 1139(-), 115(-), 1280(+), 1316(+), 1577(+), 1597(-), 1606(-), 1622(+), 1626(+), 1656(+), 1691(-), 1753(-), 1795(+), 1909(+), 1990(-), 213(-), 228(-), 26(+), 285(+), 311(+), 509(+), 53(+), 57(-), 595(-), 615(-), 644(+), 657(+), 674(-), 697(+), 723(+), 751(+), 988(+), 991(+),	1014(-), 1060(-), 1067(+), 1140(+), 1247(+), 1251(-), 1281(-), 1327(+), 1357(-), 1460(+), 149(+), 1567(+), 1575(-), 1634(+), 1701(-), 1771(-), 1785(-), 1866(-), 50(-), 606(+), 629(+), 754(+), 758(-), 797(+), 825(+), 842(-), 845(-), 878(+), 931(-),	1044(+), 1052(+), 1143(-), 1207(+), 1335(-), 1338(-), 1349(+), 17(-), 1771(-), 1808(+), 181(-), 1858(+), 1868(+), 1876(-), 1921(+), 521(+), 554(-), 596(+), 773(-), 795(+), 975(+), 991(-),	101(+), 1801(+), 1894(-), 1896(+), 2(-),	101(-), 1012(-), 1014(+), 1067(-), 1165(+), 1262(+), 1593(+), 1612(+), 1623(+), 1630(+), 1668(-), 1735(+), 1745(+), 1766(+), 1932(-), 1962(-), 1979(+), 1987(+), 203(+), 230(-), 249(+), 26(+), 64(+), 648(-), 650(+), 752(+), 879(+), 890(+), 967(-),	1083(-), 1088(-), 1102(-), 1162(-), 1172(-), 1174(+), 1184(+), 126(+), 1267(-), 1273(-), 1461(-), 1702(-), 1814(+), 190(+), 33(-), 348(+), 381(-), 606(-), 676(+), 775(-), 800(-), 820(+), 835(-), 841(-), 845(+), 856(+), 884(-), 890(-), 905(+), 913(-), 932(+), 952(+), 956(+),	1060(-), 11(-), 1154(-), 1297(+), 1309(+), 1313(-), 1323(+), 1467(+), 1567(-), 1583(-), 1659(+), 1810(+), 1884(+), 335(+), 428(+), 514(-), 56(-), 650(+), 870(+),	1005(+), 1036(-), 1126(-), 143(-), 152(-), 1585(-), 159(+), 165(-), 1728(+), 1864(+), 187(+), 1934(-), 3(+), 335(-), 484(-), 566(-), 584(+), 630(+), 834(+), 867(+), 93(+), 960(+), 996(-),	11(+), 111(-), 1242(-), 133(-), 1452(+), 1497(-), 1526(-), 1529(-), 1736(-), 1990(-), 217(+), 271(+), 295(+), 298(+), 565(+), 676(-), 765(-), 986(-),	114(+), 1149(-), 1159(-), 1171(+), 1299(-), 1469(-), 1518(+), 1531(+), 1540(+), 1585(+), 1595(+), 1687(-), 1694(-), 1701(-), 1715(-), 1728(+), 1731(+), 1827(-), 1833(+), 1856(-), 1936(-), 279(+), 323(+), 422(+), 448(-), 537(+), 617(-), 763(+),	1088(-), 1254(+), 1298(-), 1363(+), 142(+), 1431(-), 1436(-), 1499(-), 1616(+), 1691(-), 1743(+), 1862(+), 1868(+), 1878(+), 1991(-), 229(-), 283(-), 314(+), 435(-), 490(+), 552(-), 653(+), 700(-), 736(-), 766(-), 783(-), 809(-), 868(-), 992(-),	1086(+), 1093(+), 1176(+), 1286(-), 1299(-), 1439(-), 1482(+), 1560(-), 157(-), 1613(+), 1796(-), 185(-), 517(-), 580(-), 967(+),	1017(-), 1107(-), 1182(-), 1186(-), 1199(-), 1202(-), 1277(+), 1288(-), 1395(-), 1511(+), 1520(-), 1567(-), 1611(+), 1645(+), 1878(+), 1970(+), 1983(+), 226(-), 241(+), 313(+), 456(-), 468(+), 473(+), 522(+), 743(-), 753(+), 758(-), 761(-), 869(+),	109(+), 1293(-), 1369(-), 1525(+), 1833(-), 1861(-), 1885(+), 1922(-), 279(+), 335(-), 337(+), 392(+), 40(-), 423(+), 469(+), 492(-), 541(-), 577(-), 600(+), 607(+), 698(-), 700(+), 835(-), 99(-),	1094(+), 1097(+), 1105(+), 115(+), 1151(+), 1160(-), 1192(+), 1389(-), 1392(-), 1395(-), 1570(+), 1616(-), 1619(-), 1627(-), 1676(+), 1727(-), 1780(+), 1937(+), 2(-), 276(-), 311(-), 387(+), 393(+), 423(-), 459(+), 488(-), 528(-), 559(+), 592(+), 773(-), 904(-), 984(+),	1101(-), 1188(-), 1257(-), 1273(+), 1299(-), 1305(+), 1327(+), 1335(+), 1386(+), 1392(-), 1395(-), 1468(-), 1599(+), 1858(+), 192(-), 201(-), 223(+), 500(+), 586(+), 597(-), 785(-), 813(+), 822(-), 828(-), 870(-), 935(-),	1012(+), 1037(-), 1209(+), 1277(-), 1337(+), 136(-), 1396(-), 1617(+), 1627(-), 1670(+), 1691(+), 1786(+), 1801(+), 1808(+), 371(+), 471(+), 492(-), 506(-), 714(-), 788(-), 979(-),	109(+), 1136(-), 1278(-), 1429(+), 1525(-), 1559(+), 1713(+), 1719(-), 1752(+), 188(+), 1946(-), 207(+), 243(+), 357(+), 394(+), 447(+), 477(+), 590(-), 749(-), 799(+), 86(-), 946(-),	1089(+), 1104(-), 1129(-), 1154(-), 1221(+), 1276(-), 1279(-), 1317(-), 1399(+), 1421(+), 1517(+), 1666(-), 188(+), 1917(-), 1932(-), 197(+), 1980(+), 213(+), 304(-), 377(-), 486(-), 509(-), 527(-), 541(+), 567(-), 572(-), 615(+), 703(+), 77(-), 818(-), 844(+), 869(+),	1081(+), 1092(-), 1310(+), 1373(+), 146(-), 1470(+), 148(+), 16(-), 1643(-), 1714(+), 1736(+), 1739(+), 1764(-), 1787(+), 18(+), 1858(+), 1870(-), 191(-), 199(-), 234(+), 378(+), 396(-), 617(-), 694(+), 750(-),	102(+), 110(-), 1115(+), 1222(-), 1340(-), 1441(-), 1458(-), 1496(-), 1585(+), 1589(-), 1591(+), 1595(-), 1598(-), 1608(+), 1674(+), 1702(+), 1713(+), 1784(+), 187(-), 1880(-), 1916(+), 256(+), 272(-), 296(+), 30(+), 302(-), 319(-), 33(+), 344(+), 393(+), 409(-), 411(+), 433(+), 465(-), 468(-), 490(+), 508(-), 54(+), 547(+), 593(-), 75(-), 756(+), 875(+), 934(+), 978(-), 986(+),	1053(+), 1063(+), 1212(-), 1214(+), 1256(-), 1258(+), 1275(-), 1280(-), 1282(+), 1294(-), 1539(+), 1594(+), 1614(+), 1628(-), 1687(+), 262(-), 507(+), 573(+), 616(+), 641(+), 758(+), 866(-), 897(+),	1082(-), 1095(-), 1104(-), 1152(+), 1173(-), 1215(-), 1217(+), 1230(-), 1245(-), 1259(+), 1326(+), 1341(+), 1506(+), 1527(+), 1535(+), 1549(+), 1562(+), 1618(+), 1728(+), 331(-), 336(-), 352(-), 369(-), 430(-), 490(+), 495(+), 568(+), 637(-), 639(+), 684(-), 704(+), 774(+), 794(+), 932(-), 97(-),	1001(+), 1076(+), 1102(-), 130(+), 1320(+), 1382(-), 1407(+), 1466(+), 1611(+), 1628(+), 1689(-), 1729(-), 1734(+), 1789(+), 1813(+), 1820(+), 1884(-), 1933(+), 1944(+), 1977(-), 306(+), 331(+), 383(+), 473(+), 943(+),	1002(+), 1037(-), 1060(+), 1139(-), 1537(-), 1543(-), 1595(-), 1703(-), 1848(+), 1897(+), 1983(+), 1987(-), 335(-), 369(+), 447(-), 684(-), 686(+), 699(+), 765(+), 809(-), 811(+), 822(-), 824(+), 851(+), 996(-),	1094(-), 11(+), 110(+), 1121(+), 1143(+), 1150(+), 1240(-), 1301(-), 1315(-), 1317(+), 1327(-), 1342(+), 1379(-), 1381(+), 1391(-), 1396(+), 1423(-), 1440(+), 1467(-), 1483(+), 1528(+), 1555(-), 1566(+), 1625(+), 1628(+), 1658(+), 1662(-), 1934(+), 226(-), 266(-), 29(+), 340(+), 373(-), 375(+), 383(+), 443(+), 466(+), 512(+), 54(-), 687(-), 70(+), 712(+), 749(+), 762(+), 776(+), 790(+), 855(-), 9…	1314(-), 1328(+), 1349(+), 1405(+), 142(+), 1433(+), 1444(-), 145(+), 1540(-), 1785(+), 185(-), 1951(+), 245(+), 322(-), 348(+), 364(-), 367(-), 370(-), 381(-), 416(+), 428(+), 59(-), 630(+), 827(+), 838(+), 846(+), 85(-), 88(-), 924(-), 951(+),	108(-), 1104(+), 116(-), 1225(-), 1274(+), 1324(-), 1402(+), 1424(-), 1461(+), 1471(-), 1579(-), 1608(-), 1617(+), 1646(-), 1668(-), 170(+), 1750(+), 1761(-), 1774(+), 211(+), 239(+), 282(-), 325(+), 331(+), 335(-), 393(+), 428(-), 451(-), 454(-), 692(-), 927(-), 945(+), 991(-),	1032(+), 1048(-), 1075(-), 1077(+), 110(+), 1104(+), 1116(-), 1190(-), 1344(-), 1365(-), 1375(-), 1405(-), 1550(-), 1569(-), 1572(-), 1594(+), 1608(-), 1636(+), 1685(-), 1723(-), 1777(-), 1781(-), 1850(+), 1879(+), 1922(+), 1937(+), 214(+), 223(+), 230(-), 232(+), 354(-), 437(-), 440(-), 458(-), 566(-), 569(-), 664(-), 7(-), 811(+), 827(+), 895(+),
CANBNNAPA	-	1074(-), 311(+),	1003(-), 1335(+),	1003(-), 1335(+),	1581(+), 353(-),	-	-	1373(+),	-	-	-	532(-),	532(-),	931(-),	1409(-), 1455(+), 1560(+), 308(+),	569(-),	37(-),	-	386(-), 492(+),	-	1047(+), 1474(-), 421(+), 931(-),	106(+),	1211(-), 1367(-),	-	-	1810(+), 246(-),	1432(+),	-	-	-	1739(+),	1388(+),	1152(+),	417(+), 895(-),	-	-	354(-),	1744(-),	1417(+), 308(+), 490(+),	1509(+), 541(-),	1056(+),	1080(-), 1234(-),	322(-), 862(+),	1218(+),	855(+),	1328(-),	-	1055(+), 1340(-), 583(+),	116(-), 1387(-), 526(+), 57(+),
CAREOSREP1	-	1546(-), 669(+),	771(-),	771(-),	-	-	-	-	-	1296(+),	1684(+), 1722(+),	1779(+),	1779(+),	1945(+),	1380(+),	1621(+), 595(+),	1289(+), 163(-), 183(+), 525(-),	1040(-), 1101(-), 371(-),	-	138(+), 352(+),	-	-	698(+),	-	1952(+), 441(-), 463(+),	1339(-),	-	909(+),	1162(+),	1604(+), 645(-),	404(-), 760(-),	1650(+),	-	-	1868(+), 240(+),	1007(+), 1033(-),	-	-	-	93(+),	-	808(+),	-	1866(+), 947(+),	-	587(-),	-	-	462(-),
CARGATCONSENSUS	1820(+), 1820(-),	-	-	-	1787(+), 1787(-),	-	-	-	-	-	-	906(+), 906(-),	906(+), 906(-),	533(+), 533(-),	-	-	-	-	-	-	-	-	-	-	-	-	-	-	-	-	-	-	564(+), 564(-),	-	-	-	-	-	755(+), 755(-),	-	-	122(+), 122(-), 938(+), 938(-),	-	-	-	938(+), 938(-),	1054(+), 1054(-),	-	-
CARGCW8GAT	-	-	1662(+), 1662(-),	1662(+), 1662(-),	-	-	-	1451(+), 1451(-), 870(+), 870(-),	-	1574(+), 1574(-),	-	-	-	682(+), 682(-),	1166(+), 1166(-), 1264(+), 1264(-),	249(+), 249(-),	220(+), 220(-), 986(+), 986(-),	1063(+), 1063(-), 1328(+), 1328(-),	1664(+), 1664(-),	232(+), 232(-),	1224(+), 1224(-), 1288(+), 1288(-), 971(+), 971(-),	1041(+), 1041(-), 692(+), 692(-),	-	-	-	1051(+), 1051(-),	-	-	1518(+), 1518(-),	1863(+), 1863(-),	-	-	-	-	-	1093(+), 1093(-),	1025(+), 1025(-),	219(+), 219(-),	1146(+), 1146(-),	-	1234(+), 1234(-),	1948(+), 1948(-), 288(+), 288(-),	1482(+), 1482(-),	1514(+), 1514(-),	-	807(+), 807(-),	1655(+), 1655(-), 1704(+), 1704(-),	21(+), 21(-),	-
CARGNCAT	-	-	-	-	-	-	-	-	-	-	-	-	-	-	1263(+), 1263(-),	-	-	-	-	-	-	-	-	-	-	-	-	-	-	-	-	-	-	-	-	-	-	-	-	-	-	-	-	-	-	-	-	-	-
CATATGGMSAUR	-	1213(+), 1213(-), 1254(+), 1254(-), 205(+), 205(-), 590(+), 590(-), 674(+), 674(-), 957(+), 957(-),	-	-	1987(+), 1987(-),	958(+), 958(-),	958(+), 958(-),	484(+), 484(-),	100(+), 100(-),	-	1168(+), 1168(-), 1634(+), 1634(-),	21(+), 21(-),	21(+), 21(-),	-	-	-	-	219(+), 219(-),	-	-	-	-	1971(+), 1971(-),	-	396(+), 396(-),	-	-	1310(+), 1310(-), 1329(+), 1329(-),	-	-	827(+), 827(-), 982(+), 982(-),	-	692(+), 692(-), 87(+), 87(-),	-	-	1315(+), 1315(-),	-	1909(+), 1909(-),	-	265(+), 265(-),	-	152(+), 152(-),	-	1205(+), 1205(-), 1281(+), 1281(-),	-	-	-	848(+), 848(-),	-
CBFHV	-	1692(+), 1995(-),	569(+), 569(-),	569(+), 569(-),	1329(-),	670(+), 842(+), 874(+),	670(+), 842(+), 874(+),	1220(-),	1451(+), 1451(-), 1906(+), 385(-),	665(+),	259(+),	1587(+),	1587(+),	1597(-), 207(-), 216(-),	1005(+), 1044(+), 1044(-), 139(+), 1809(-), 1860(-), 276(-), 367(-), 78(+),	-	-	1740(-), 46(+), 88(+),	1123(+), 1217(+), 1803(-), 192(+), 192(-),	1553(+), 1553(-), 673(+),	1088(+), 1409(-), 1572(+), 1572(-), 1699(+), 20(-), 221(-), 665(+),	512(+),	1752(-), 218(-), 297(+), 514(-), 529(-), 618(+), 877(+), 877(-),	1924(-),	1431(+), 165(+), 171(+), 1718(+), 1821(+), 606(-),	1489(-), 634(-),	1068(-), 1185(-), 125(+), 125(-), 731(+), 778(-),	879(-),	1958(-), 455(+), 455(-),	250(+), 250(-), 841(+), 841(-),	132(+), 132(-),	1900(-), 495(+), 51(+), 51(-), 521(+), 819(-), 874(+),	664(+), 664(-),	1469(+),	-	795(+), 911(+),	171(-), 293(-), 680(+),	-	-	1942(-),	699(-),	1655(+), 970(+),	104(-), 1254(+),	1145(+), 1145(-), 1773(+),	1030(+), 270(+), 270(-),	163(+), 1821(+), 361(+),	537(-),	1050(+), 527(-), 906(+), 906(-),	1338(+), 1544(+), 196(-), 400(+),
CCA1ATLHCB1	1132(-), 819(-),	-	1643(+),	1643(+),	-	-	-	493(+), 593(+),	-	-	-	1210(+), 856(-),	1210(+), 856(-),	-	-	-	-	-	-	-	798(+),	-	-	-	-	-	-	-	1586(+),	-	-	-	503(+),	-	1906(-),	1674(-),	1107(+),	-	-	-	-	-	-	174(+),	-	-	-	-	422(+),
CCAATBOX1	1837(+), 647(-),	1575(-), 358(-), 539(+), 828(+),	1614(+), 507(+), 686(-), 921(+),	1614(+), 507(+), 686(-), 921(+),	110(-), 1333(-), 1539(+), 187(-), 703(-), 777(+), 855(-), 878(-),	1218(-),	1218(-),	173(-), 186(-), 342(+), 910(+),	487(-), 642(+),	1657(-), 1697(-),	1185(-), 1244(+), 1410(-),	1066(+), 1222(+), 1605(+), 1748(+), 1871(+), 345(-), 567(+), 73(-),	1066(+), 1222(+), 1605(+), 1748(+), 1871(+), 345(-), 567(+), 73(-),	139(-), 1466(-), 1536(-),	121(+), 1679(+), 292(+),	199(+), 541(+), 620(+),	1117(-), 1132(-), 120(+), 17(+), 188(+), 297(+), 370(-), 48(-), 498(-), 825(+),	1938(+), 35(+),	1308(+), 1384(+), 1707(+), 1754(-), 1958(-), 303(+), 87(-),	1036(+), 1220(+), 1261(-), 1324(-), 1933(+), 627(-), 886(+), 91(-),	1588(+), 1717(+), 560(-),	-	510(-), 918(+),	1872(-), 72(+), 83(-),	1195(+), 377(-), 488(-), 702(+),	1960(-),	1000(-), 1386(-),	1259(-),	1688(-), 226(+), 800(-),	1455(-), 1462(-), 1625(+), 1911(-), 233(+), 557(-), 784(-),	1227(-), 1506(-), 1887(-), 730(+), 874(+), 896(-),	1337(-), 1508(+), 1765(-), 903(+), 916(+),	829(+),	1108(+), 186(+), 1938(-), 1980(+),	1247(-), 1692(+), 267(+),	1104(-), 1358(+), 1361(-), 1762(-), 265(+), 292(+), 93(-),	1640(+), 198(-), 414(-),	1365(-), 19(-), 305(+), 640(-),	1385(-), 165(+), 266(+), 631(-), 670(-), 714(-),	1104(+), 1247(+), 1430(+), 1638(+), 1962(+), 657(-), 670(+), 957(+),	1013(-), 1404(+), 480(+),	1111(-), 1149(+), 1326(-), 537(+), 938(+), 95(-),	1239(-), 1425(-), 1912(-), 357(-),	1750(+), 975(+),	112(+), 1711(-), 384(-), 617(+), 748(+), 866(+),	346(-), 534(-), 662(+), 938(+),	1054(+), 1647(-), 863(-),	1281(-), 1354(-), 1524(-), 1531(+), 1622(+), 1847(-), 371(-), 487(-),	1752(+),
CDA1ATCAB2	-	-	-	-	-	-	-	-	-	-	-	-	-	-	-	-	-	-	-	-	-	-	-	-	-	-	-	-	-	1266(+),	-	-	-	-	-	-	-	-	-	-	-	-	-	-	-	-	-	-	-
CELLCYCLESC	-	-	-	-	-	-	-	-	-	-	-	-	-	259(-),	-	-	-	-	-	-	-	-	-	-	-	-	-	-	-	-	-	-	-	-	-	-	-	-	-	-	-	-	-	-	-	-	-	-	-
CEREGLUBOX1PSLEGA	-	-	-	-	-	-	-	-	-	-	-	-	-	-	1359(+),	-	-	-	-	-	-	-	-	-	-	-	-	-	-	-	-	-	-	-	-	-	-	-	-	-	-	-	-	-	-	-	-	-	-
CEREGLUBOX2PSLEGA	-	-	-	-	-	-	-	-	-	-	-	-	-	-	-	-	848(+),	-	1453(-), 1587(-),	-	-	-	-	-	-	-	-	-	-	-	-	-	-	294(+),	-	-	-	-	-	-	726(-),	-	-	-	-	-	-	-	1025(+),
CEREGLUBOX3PSLEGA	-	-	-	-	-	341(-),	341(-),	-	-	-	-	-	-	-	-	-	-	-	-	-	-	-	-	-	-	-	-	-	-	-	-	-	-	-	-	-	-	-	-	-	-	-	-	-	-	-	-	-	-
CGACGOSAMY3	-	-	1097(-), 1380(-), 145(-), 1473(+), 1949(-), 496(+), 499(+), 565(-), 568(-), 791(-), 973(+), 976(+),	1097(-), 1380(-), 145(-), 1473(+), 1949(-), 496(+), 499(+), 565(-), 568(-), 791(-), 973(+), 976(+),	1169(+),	947(-),	947(-),	1219(-),	1116(+), 1383(+), 1426(-), 1447(+), 1450(-), 1453(+), 1574(-), 1687(+), 1737(+), 1849(-), 1908(+), 709(+), 811(+),	462(-), 489(-), 515(-), 541(-),	-	-	-	1590(+), 1680(-),	1007(+), 1046(+), 1052(+), 1091(-), 1770(+), 1844(+), 1859(-), 194(-), 254(+), 344(+), 366(-), 450(+), 455(+), 80(+), 95(-),	1299(+), 1347(+), 1445(+),	1649(+), 1825(-), 425(-),	1412(+), 1806(-), 1968(+),	1074(-), 1087(+), 1125(+), 1147(-), 1203(+), 1234(-), 1276(-), 14(-), 143(+), 1484(-), 1530(-), 1621(+), 194(+), 784(-), 811(-), 880(-), 917(-), 990(+),	1503(+), 1552(-), 1859(-),	19(-), 451(+),	221(+), 224(+), 227(+), 257(-), 280(+), 297(+), 368(+), 514(+),	12(+), 137(-), 876(-),	116(+),	1149(-), 173(+), 1786(+), 605(-),	1950(-), 1982(-), 633(-),	1039(-), 1067(-), 127(+), 189(-), 492(-), 523(-), 718(-), 733(+),	1874(+), 23(+), 303(+), 39(+), 878(-), 915(+),	1623(+), 1768(-), 1797(-), 1806(-), 1809(-), 1957(-), 454(-), 70(-),	-	1264(+), 131(-), 86(+),	1059(+), 1425(-), 1606(-), 320(+), 523(+), 876(+),	1619(-), 1690(+), 1749(-),	1471(+), 1569(+), 1639(-), 1644(-), 1667(-),	1495(-), 316(+),	377(+), 649(-),	1391(+), 1856(+), 292(-), 579(+),	-	1622(-), 1809(+), 1814(-), 1844(+), 252(+),	223(+), 370(+), 705(-), 771(-),	-	1446(-), 1640(+), 1657(+), 1767(-), 1781(+), 1788(+), 1795(+), 1843(-), 787(-), 972(+),	1704(-), 1707(-),	1144(-), 903(+),	1129(-), 1132(-), 130(-), 1486(+), 1501(+), 1603(+), 1606(+), 1665(+), 1668(+), 1671(+), 1680(+), 1698(+), 1812(+), 1815(+), 1818(+), 272(+), 691(+),	1651(-), 1771(-), 1808(-), 191(-), 578(+),	1267(+), 1270(+), 1944(+), 411(-), 536(-), 584(-), 801(-),	1231(+), 1612(-), 833(-), 836(-), 905(-),	1964(+), 736(+),
CGCGBOXAT	1988(+), 1988(-), 1994(+), 1994(-),	1171(+), 1171(-), 1741(+), 1741(-), 1763(+), 1763(-), 1850(+), 1850(-),	108(+), 108(-), 1990(+), 1990(-), 407(+), 407(-), 711(+), 711(-), 746(+), 746(-),	108(+), 108(-), 1990(+), 1990(-), 407(+), 407(-), 711(+), 711(-), 746(+), 746(-),	1239(+), 1239(-), 1439(+), 1439(-),	1303(+), 1303(-), 1383(+), 1383(-), 1385(+), 1385(-), 1387(+), 1387(-), 1401(+), 1401(-), 1460(+), 1460(-), 410(+), 410(-), 460(+), 460(-), 546(+), 546(-), 884(+), 884(-), 944(+), 944(-),	1303(+), 1303(-), 1383(+), 1383(-), 1385(+), 1385(-), 1387(+), 1387(-), 1401(+), 1401(-), 1460(+), 1460(-), 410(+), 410(-), 460(+), 460(-), 546(+), 546(-), 884(+), 884(-), 944(+), 944(-),	-	1070(+), 1070(-), 1367(+), 1367(-), 1385(+), 1385(-), 1441(+), 1441(-), 1458(+), 1458(-), 1501(+), 1501(-), 1543(+), 1543(-), 1565(+), 1565(-), 1584(+), 1584(-), 1661(+), 1661(-), 1663(+), 1663(-), 1678(+), 1678(-), 1702(+), 1702(-), 1769(+), 1769(-), 1795(+), 1795(-), 1797(+), 1797(-), 1802(+), 1802(-), 958(+), 958(-), 980(+), 980(-), 995(+), 995(-),	1887(+), 1887(-), 642(+), 642(-), 820(+), 820(-),	521(+), 521(-),	1944(+), 1944(-), 427(+), 427(-),	1944(+), 1944(-), 427(+), 427(-),	1577(+), 1577(-), 1592(+), 1592(-), 1639(+), 1639(-), 1641(+), 1641(-), 1740(+), 1740(-), 1742(+), 1742(-), 1835(+), 1835(-),	1583(+), 1583(-), 188(+), 188(-), 1894(+), 1894(-), 1900(+), 1900(-), 241(+), 241(-), 246(+), 246(-), 30(+), 30(-), 316(+), 316(-), 318(+), 318(-), 331(+), 331(-), 395(+), 395(-), 49(+), 49(-), 58(+), 58(-), 60(+), 60(-),	1364(+), 1364(-),	1302(+), 1302(-), 1597(+), 1597(-), 1727(+), 1727(-), 348(+), 348(-), 400(+), 400(-), 762(+), 762(-),	1765(+), 1765(-), 1815(+), 1815(-),	1079(+), 1079(-), 1104(+), 1104(-), 1242(+), 1242(-), 1350(+), 1350(-), 26(+), 26(-), 275(+), 275(-), 438(+), 438(-), 456(+), 456(-), 718(+), 718(-), 808(+), 808(-), 927(+), 927(-), 934(+), 934(-), 999(+), 999(-),	1549(+), 1549(-), 1968(+), 1968(-),	489(+), 489(-),	1210(+), 1210(-), 1763(+), 1763(-), 304(+), 304(-), 433(+), 433(-), 435(+), 435(-), 437(+), 437(-), 439(+), 439(-), 595(+), 595(-), 597(+), 597(-), 599(+), 599(-),	1025(+), 1025(-), 1039(+), 1039(-), 1078(+), 1078(-), 130(+), 130(-), 132(+), 132(-), 134(+), 134(-), 379(+), 379(-), 381(+), 381(-), 383(+), 383(-), 385(+), 385(-), 387(+), 387(-), 389(+), 389(-), 465(+), 465(-), 575(+), 575(-), 577(+), 577(-), 600(+), 600(-), 841(+), 841(-), 983(+), 983(-),	6(+), 6(-),	1300(+), 1300(-), 1302(+), 1302(-), 1485(+), 1485(-), 1547(+), 1547(-), 1549(+), 1549(-), 332(+), 332(-), 450(+), 450(-),	1481(+), 1481(-), 1647(+), 1647(-), 1752(+), 1752(-), 1852(+), 1852(-), 1991(+), 1991(-), 626(+), 626(-),	546(+), 546(-), 592(+), 592(-), 632(+), 632(-), 676(+), 676(-), 678(+), 678(-), 680(+), 680(-), 682(+), 682(-), 773(+), 773(-), 840(+), 840(-), 842(+), 842(-), 844(+), 844(-), 846(+), 846(-), 848(+), 848(-),	1087(+), 1087(-), 1963(+), 1963(-), 1965(+), 1965(-), 64(+), 64(-),	1895(+), 1895(-), 1969(+), 1969(-), 1984(+), 1984(-),	1315(+), 1315(-), 1549(+), 1549(-), 1642(+), 1642(-), 1773(+), 1773(-),	1006(+), 1006(-), 186(+), 186(-), 1922(+), 1922(-), 253(+), 253(-), 255(+), 255(-), 257(+), 257(-), 63(+), 63(-), 81(+), 81(-),	1669(+), 1669(-), 1731(+), 1731(-), 1755(+), 1755(-), 1803(+), 1803(-),	1707(+), 1707(-), 1964(+), 1964(-), 819(+), 819(-),	1287(+), 1287(-), 1416(+), 1416(-), 1800(+), 1800(-), 1802(+), 1802(-), 1892(+), 1892(-),	143(+), 143(-), 1578(+), 1578(-), 636(+), 636(-),	1353(+), 1353(-), 1608(+), 1608(-), 388(+), 388(-), 662(+), 662(-),	333(+), 333(-),	-	119(+), 119(-), 1200(+), 1200(-), 1811(+), 1811(-), 229(+), 229(-),	517(+), 517(-),	1993(+), 1993(-),	-	117(+), 117(-), 119(+), 119(-), 1856(+), 1856(-),	1832(+), 1832(-),	1395(+), 1395(-), 1584(+), 1584(-), 1608(+), 1608(-), 280(+), 280(-), 492(+), 492(-), 642(+), 642(-), 644(+), 644(-),	1870(+), 1870(-), 1872(+), 1872(-), 1874(+), 1874(-), 1876(+), 1876(-), 1878(+), 1878(-), 1880(+), 1880(-),	1375(+), 1375(-), 1713(+), 1713(-), 1790(+), 1790(-), 1865(+), 1865(-), 1887(+), 1887(-), 1905(+), 1905(-), 1921(+), 1921(-), 533(+), 533(-), 541(+), 541(-), 639(+), 639(-), 666(+), 666(-), 668(+), 668(-), 683(+), 683(-),	162(+), 162(-),	1433(+), 1433(-), 1438(+), 1438(-),
CIACADIANLELHC	1605(-),	459(-),	-	-	1466(-),	115(-), 351(+),	115(-), 351(+),	529(-), 795(-),	-	-	-	1062(+), 529(-),	1062(+), 529(-),	49(-),	861(-),	295(-), 527(+),	153(-),	-	537(+),	1597(+), 924(-),	1379(-), 1412(-), 439(-), 922(-),	403(-),	-	-	1070(-), 1191(+),	1335(-), 498(-), 95(-),	177(+),	1828(-),	1000(-), 346(+), 400(+), 540(-),	-	944(-),	1226(+),	947(-),	-	-	1427(+), 1675(-),	977(+),	1977(-), 896(+),	-	1510(+), 785(+), 799(+),	-	319(-),	1646(-), 1990(+),	1350(+), 15(+), 1751(+), 361(+),	-	1357(+),	395(+),	1814(-), 569(-),	126(-), 1970(+),
CMSRE1IBSPOA	-	-	-	-	-	-	-	-	-	-	-	-	-	-	-	-	-	-	-	-	-	-	1444(-), 164(-),	-	-	-	-	-	1707(+),	-	-	-	157(-),	-	1989(+),	-	-	-	1351(+),	-	-	-	-	-	-	-	-	-	-
CPBCSPOR	1016(-), 1044(-), 1301(-),	-	1174(-), 1374(+),	1174(-), 1374(+),	734(+), 83(+),	-	-	166(-), 1716(-), 276(-), 919(-),	664(+),	-	1363(+), 1854(+),	-	-	299(-),	1969(+),	-	283(-), 326(+), 61(+), 735(+),	-	1988(-),	1668(-), 904(+),	1288(-), 59(+),	52(+),	1186(-), 1351(-),	-	-	-	1743(+),	-	773(-),	-	-	-	315(-), 565(-),	202(-),	-	33(-),	710(+), 968(+),	1299(+), 1521(+),	-	-	1695(+), 405(+),	583(-),	426(+),	1624(-),	1557(+),	-	-	-	823(-), 829(-),
CRTDREHVCBF2	-	-	569(+), 569(-),	569(+), 569(-),	-	-	-	-	1451(+), 1451(-),	-	-	-	-	-	1044(+), 1044(-),	-	-	-	192(+), 192(-),	1553(+), 1553(-),	1572(+), 1572(-),	-	877(+), 877(-),	-	-	-	125(+), 125(-),	-	455(+), 455(-),	250(+), 250(-), 841(+), 841(-),	132(+), 132(-),	51(+), 51(-),	664(+), 664(-),	-	-	-	-	-	-	-	-	-	-	1145(+), 1145(-),	270(+), 270(-),	-	-	906(+), 906(-),	-
CTRMCAMV35S	1857(+),	-	-	-	-	1574(+), 1576(+), 1578(+), 1679(+), 1688(+),	1574(+), 1576(+), 1578(+), 1679(+), 1688(+),	-	-	-	-	-	-	-	-	-	-	-	-	-	-	-	1530(+),	1954(+),	-	-	-	-	-	-	296(+),	103(-), 629(-), 631(-), 633(-),	-	-	-	1941(+), 1943(+), 1971(+), 1973(+), 1975(+),	1919(+),	-	323(+), 325(+), 327(+), 329(+), 331(+), 333(+), 335(+),	-	193(-),	-	-	-	-	-	1204(+), 776(+), 778(+), 780(+), 782(+),	-	-
CURECORECR	102(+), 102(-), 1552(+), 1552(-), 1586(+), 1586(-), 545(+), 545(-), 745(+), 745(-),	1340(+), 1340(-), 1457(+), 1457(-), 914(+), 914(-),	1041(+), 1041(-), 1889(+), 1889(-), 372(+), 372(-), 476(+), 476(-), 820(+), 820(-),	1041(+), 1041(-), 1889(+), 1889(-), 372(+), 372(-), 476(+), 476(-), 820(+), 820(-),	1078(+), 1078(-), 1194(+), 1194(-), 131(+), 131(-), 1362(+), 1362(-), 1388(+), 1388(-), 1742(+), 1742(-), 1754(+), 1754(-), 1759(+), 1759(-), 1842(+), 1842(-), 811(+), 811(-),	1041(+), 1041(-), 1054(+), 1054(-), 106(+), 106(-), 1086(+), 1086(-), 1099(+), 1099(-), 1620(+), 1620(-), 234(+), 234(-), 872(+), 872(-), 888(+), 888(-),	1041(+), 1041(-), 1054(+), 1054(-), 106(+), 106(-), 1086(+), 1086(-), 1099(+), 1099(-), 1620(+), 1620(-), 234(+), 234(-), 872(+), 872(-), 888(+), 888(-),	1154(+), 1154(-), 1439(+), 1439(-), 1445(+), 1445(-), 1548(+), 1548(-), 1756(+), 1756(-), 1877(+), 1877(-), 284(+), 284(-), 386(+), 386(-), 816(+), 816(-),	1061(+), 1061(-), 1101(+), 1101(-), 175(+), 175(-), 1844(+), 1844(-), 500(+), 500(-), 617(+), 617(-), 639(+), 639(-),	1891(+), 1891(-), 1914(+), 1914(-), 646(+), 646(-),	1272(+), 1272(-), 138(+), 138(-), 1760(+), 1760(-), 481(+), 481(-), 610(+), 610(-), 847(+), 847(-),	1829(+), 1829(-), 251(+), 251(-), 289(+), 289(-), 407(+), 407(-), 735(+), 735(-),	1829(+), 1829(-), 251(+), 251(-), 289(+), 289(-), 407(+), 407(-), 735(+), 735(-),	1525(+), 1525(-), 462(+), 462(-), 527(+), 527(-),	1986(+), 1986(-), 222(+), 222(-), 920(+), 920(-),	117(+), 117(-), 1362(+), 1362(-), 639(+), 639(-), 779(+), 779(-),	1081(+), 1081(-), 1099(+), 1099(-), 194(+), 194(-), 726(+), 726(-), 943(+), 943(-), 976(+), 976(-),	190(+), 190(-), 432(+), 432(-), 574(+), 574(-), 61(+), 61(-), 946(+), 946(-),	1068(+), 1068(-), 1537(+), 1537(-), 279(+), 279(-), 436(+), 436(-),	1451(+), 1451(-), 163(+), 163(-), 1863(+), 1863(-), 1927(+), 1927(-), 914(+), 914(-),	1348(+), 1348(-), 1733(+), 1733(-), 696(+), 696(-),	1015(+), 1015(-), 1066(+), 1066(-), 1139(+), 1139(-), 1252(+), 1252(-), 1724(+), 1724(-), 1781(+), 1781(-), 1824(+), 1824(-), 753(+), 753(-), 932(+), 932(-),	1206(+), 1206(-), 1647(+), 1647(-), 1997(+), 1997(-), 463(+), 463(-), 469(+), 469(-), 476(+), 476(-), 518(+), 518(-), 555(+), 555(-), 562(+), 562(-), 566(+), 566(-), 595(+), 595(-), 774(+), 774(-),	1895(+), 1895(-),	1013(+), 1013(-), 1026(+), 1026(-), 1252(+), 1252(-), 1405(+), 1405(-), 1638(+), 1638(-), 1669(+), 1669(-), 182(+), 182(-), 202(+), 202(-), 212(+), 212(-), 248(+), 248(-), 416(+), 416(-), 649(+), 649(-), 968(+), 968(-),	1022(+), 1022(-), 1084(+), 1084(-), 1103(+), 1103(-), 1173(+), 1173(-), 1183(+), 1183(-), 1245(+), 1245(-), 125(+), 125(-), 1268(+), 1268(-), 1367(+), 1367(-), 382(+), 382(-), 456(+), 456(-), 613(+), 613(-), 817(+), 817(-), 855(+), 855(-), 885(+), 885(-),	1061(+), 1061(-), 741(+), 741(-), 747(+), 747(-),	1326(+), 1326(-), 1703(+), 1703(-), 2(+), 2(-), 218(+), 218(-), 277(+), 277(-),	1091(+), 1091(-), 1550(+), 1550(-), 161(+), 161(-), 1991(+), 1991(-), 677(+), 677(-), 987(+), 987(-),	1003(+), 1003(-), 1974(+), 1974(-), 755(+), 755(-), 848(+), 848(-),	1231(+), 1231(-), 1253(+), 1253(-), 1542(+), 1542(-), 1692(+), 1692(-), 1714(+), 1714(-), 1861(+), 1861(-), 436(+), 436(-), 489(+), 489(-),	1491(+), 1491(-),	1568(+), 1568(-), 817(+), 817(-), 823(+), 823(-),	108(+), 108(-), 1834(+), 1834(-), 255(+), 255(-), 336(+), 336(-), 480(+), 480(-), 510(+), 510(-), 542(+), 542(-), 699(+), 699(-), 747(+), 747(-),	1165(+), 1165(-), 1812(+), 1812(-), 795(+), 795(-),	1066(+), 1066(-), 1086(+), 1086(-), 1135(+), 1135(-), 1300(+), 1300(-), 1715(+), 1715(-), 286(+), 286(-), 812(+), 812(-), 829(+), 829(-),	137(+), 137(-), 1616(+), 1616(-), 702(+), 702(-),	1526(+), 1526(-), 228(+), 228(-),	1096(+), 1096(-), 1130(+), 1130(-), 1318(+), 1318(-), 1979(+), 1979(-), 227(+), 227(-), 702(+), 702(-),	1160(+), 1160(-), 1303(+), 1303(-), 1370(+), 1370(-), 147(+), 147(-), 17(+), 17(-), 1735(+), 1735(-), 233(+), 233(-),	101(+), 101(-), 1131(+), 1131(-), 1371(+), 1371(-), 1590(+), 1590(-), 255(+), 255(-), 273(+), 273(-), 295(+), 295(-), 320(+), 320(-), 392(+), 392(-), 410(+), 410(-), 415(+), 415(-), 432(+), 432(-), 53(+), 53(-), 76(+), 76(-), 967(+), 967(-), 979(+), 979(-),	1052(+), 1052(-), 1137(+), 1137(-), 1213(+), 1213(-), 1257(+), 1257(-), 1281(+), 1281(-), 640(+), 640(-),	1151(+), 1151(-), 1174(+), 1174(-), 1216(+), 1216(-), 1451(+), 1451(-), 638(+), 638(-), 766(+), 766(-), 773(+), 773(-), 950(+), 950(-),	1000(+), 1000(-), 1103(+), 1103(-), 1342(+), 1342(-), 578(+), 578(-),	1059(+), 1059(-), 1288(+), 1288(-), 1348(+), 1348(-), 1352(+), 1352(-), 1860(+), 1860(-), 1982(+), 1982(-), 200(+), 200(-), 286(+), 286(-), 676(+), 676(-), 685(+), 685(-), 698(+), 698(-), 810(+), 810(-), 823(+), 823(-),	1316(+), 1316(-), 1380(+), 1380(-), 1613(+), 1613(-), 195(+), 195(-), 374(+), 374(-), 511(+), 511(-),	1317(+), 1317(-), 1903(+), 1903(-), 89(+), 89(-), 925(+), 925(-),	119(+), 119(-), 1580(+), 1580(-), 1602(+), 1602(-), 1609(+), 1609(-), 169(+), 169(-), 1727(+), 1727(-), 1762(+), 1762(-), 215(+), 215(-), 409(+), 409(-), 543(+), 543(-),	1076(+), 1076(-), 109(+), 109(-), 1238(+), 1238(-), 1785(+), 1785(-), 231(+), 231(-), 375(+), 375(-), 639(+), 639(-), 920(+), 920(-), 942(+), 942(-), 976(+), 976(-),
D1GMAUX28	-	-	-	-	-	-	-	-	-	-	-	-	-	-	-	-	-	-	-	-	-	-	-	-	-	-	-	-	-	-	-	-	-	-	-	-	-	-	-	-	-	-	-	-	-	-	-	-	-
D3GMAUX28	1591(-),	-	-	-	-	-	-	-	-	-	-	-	-	-	-	-	-	-	-	-	-	-	-	-	-	-	-	-	-	-	-	-	-	-	-	-	-	-	-	-	-	-	-	-	-	-	-	-	-
D4GMAUX28	-	-	-	-	-	-	-	-	1140(+),	-	-	-	-	-	-	-	-	-	-	-	227(+),	-	-	-	1731(-),	-	-	-	-	-	-	-	-	-	-	-	-	-	-	-	-	-	-	-	-	-	-	-	-
DOFCOREZM	1092(+), 1130(+), 1382(+), 1409(-), 1535(+), 1589(-), 1669(-), 1688(-), 1702(+), 1774(+), 1779(+), 1821(-), 1844(-), 1867(-), 1921(+), 211(+), 318(-), 346(-), 452(+), 600(+), 616(-), 817(+), 883(+), 915(+), 936(-), 984(-),	1418(+), 1527(-), 1536(-), 1798(-), 1933(+), 1976(-), 212(+), 24(-), 455(-), 5(+), 506(+), 544(-), 553(+), 620(+), 633(+), 651(+), 689(+), 746(+), 768(-), 787(+), 849(-),	1055(-), 1202(-), 1213(-), 1224(-), 1309(+), 1364(+), 1507(+), 1534(+), 1668(+), 1703(+), 1732(+), 1737(+), 1748(+), 1792(+), 19(-), 224(-), 417(-), 607(+), 7(-),	1055(-), 1202(-), 1213(-), 1224(-), 1309(+), 1364(+), 1507(+), 1534(+), 1668(+), 1703(+), 1732(+), 1737(+), 1748(+), 1792(+), 19(-), 224(-), 417(-), 607(+), 7(-),	1152(+), 117(+), 1281(-), 1312(+), 1358(+), 1430(+), 1477(+), 1616(-), 1666(+), 1693(+), 1788(-), 1792(+), 1900(+), 1918(+), 1960(-), 243(-), 372(-), 457(-), 462(-), 474(-), 899(+), 996(+),	1010(+), 1077(+), 1102(-), 1117(-), 1373(+), 1417(-), 1492(+), 1527(-), 1541(+), 1662(-), 1708(+), 1713(+), 1900(-), 1979(+), 227(-), 342(-), 53(-), 636(+), 786(-), 852(+), 856(+), 994(-),	1010(+), 1077(+), 1102(-), 1117(-), 1373(+), 1417(-), 1492(+), 1527(-), 1541(+), 1662(-), 1708(+), 1713(+), 1900(-), 1979(+), 227(-), 342(-), 53(-), 636(+), 786(-), 852(+), 856(+), 994(-),	1103(-), 1135(+), 1212(+), 1241(+), 1250(-), 1642(-), 1703(+), 191(+), 1919(-), 1929(-), 320(-), 326(-), 405(+), 416(+), 452(-), 574(+), 899(+), 939(+),	1001(-), 1019(+), 1031(-), 1185(+), 1647(+), 180(+), 226(-), 274(-), 324(-), 442(-), 543(+), 586(-), 599(+), 803(+), 884(+), 932(+), 944(-), 974(+),	107(+), 1106(-), 1160(+), 1327(+), 1413(-), 1417(-), 1480(+), 1520(+), 1580(+), 1602(+), 1611(+), 1691(+), 1807(+), 1829(+), 1942(+), 1949(-), 1953(+), 262(-), 340(-), 346(-), 351(-), 356(-), 366(-), 386(-), 390(-), 394(-), 52(-),	10(-), 1000(-), 1017(+), 1052(-), 1214(-), 1218(-), 1223(+), 1229(-), 1238(-), 1275(-), 1288(+), 1349(+), 1395(+), 1458(+), 1539(-), 1620(+), 1700(-), 1706(-), 1738(-), 1744(-), 1755(+), 1820(-), 1877(-), 1914(+), 319(+), 332(-), 370(+), 659(+), 735(-), 759(+), 783(+), 882(-), 968(+),	1030(+), 104(-), 109(-), 1125(-), 1157(+), 1272(-), 1302(-), 1380(+), 1395(-), 1545(+), 1649(-), 1744(+), 1959(-), 1964(+), 231(+), 410(-), 436(+), 489(+), 495(+), 524(+), 551(+), 559(-), 621(-), 643(-), 795(-), 806(-), 997(-),	1030(+), 104(-), 109(-), 1125(-), 1157(+), 1272(-), 1302(-), 1380(+), 1395(-), 1545(+), 1649(-), 1744(+), 1959(-), 1964(+), 231(+), 410(-), 436(+), 489(+), 495(+), 524(+), 551(+), 559(-), 621(-), 643(-), 795(-), 806(-), 997(-),	1034(-), 1074(-), 1250(-), 147(+), 1629(+), 1793(-), 257(-), 477(-), 522(+), 54(-), 789(-), 803(-), 812(+), 834(-), 879(-), 942(-),	1066(+), 1154(+), 1181(-), 1203(+), 1227(+), 1249(+), 1270(+), 1330(-), 1363(+), 1374(-), 1388(-), 1435(+), 1473(-), 1966(-), 541(+), 556(-), 619(+), 625(+), 713(+), 733(-), 768(-), 805(-),	1002(-), 1046(+), 1107(-), 1130(-), 1196(-), 1234(-), 1407(+), 1436(+), 174(-), 1762(+), 1817(-), 1884(+), 1916(+), 1928(+), 1948(-), 1962(-), 1974(-), 320(-), 36(-), 362(-), 390(+), 404(+), 414(-), 466(+), 479(+), 536(-), 577(-), 613(+), 690(+), 699(-), 747(-), 775(+),	1025(+), 1062(-), 1073(-), 1084(-), 1191(+), 1217(+), 146(-), 1594(+), 1628(+), 1926(-), 272(+), 479(-), 492(+), 519(-), 539(+), 568(+), 578(+), 583(+), 667(+), 700(-), 859(+), 868(+), 874(+), 887(+), 965(-), 986(-),	1178(-), 1185(+), 1346(-), 1376(+), 139(-), 1437(-), 1538(-), 155(-), 1569(+), 1665(-), 1880(-), 1904(-), 197(+), 267(-), 322(+), 503(-), 616(+), 623(+), 671(-), 943(+), 962(-), 976(+),	1339(-), 1363(-), 1392(-), 1746(-), 1860(-), 1935(-), 538(+), 724(+),	10(+), 1111(-), 1152(-), 1334(+), 1445(+), 167(-), 1764(-), 1799(+), 1909(-), 260(+), 357(-), 42(+), 442(+), 48(+), 564(-), 584(-), 647(-), 756(-), 867(-), 918(-), 942(+),	100(+), 111(-), 1324(+), 1424(+), 1762(+), 178(+), 1859(-), 1954(+), 197(-), 245(-), 326(-), 344(+), 412(-), 443(-), 45(-), 480(+), 699(-), 745(+), 753(-), 804(-), 833(-), 865(-), 882(-), 926(-),	1003(+), 1054(-), 1133(+), 1240(-), 1347(-), 1369(+), 1397(+), 1529(-), 1547(+), 1592(-), 1646(+), 1743(+), 1857(+), 1903(-), 1915(-), 542(-), 557(-), 583(-), 612(-), 631(-), 674(-), 799(-), 840(+), 882(-),	1064(+), 1071(+), 1191(+), 1239(-), 1333(+), 1486(-), 1558(+), 1740(-), 1838(-), 1941(+), 62(+), 742(-),	108(-), 1805(-), 1851(-), 1867(+),	1057(-), 1073(+), 1675(+), 1706(+), 1710(+), 1714(+), 1877(-), 237(-), 720(+), 805(+), 862(-), 950(+), 965(+),	1038(-), 1051(-), 1234(-), 1261(-), 1362(-), 1450(+), 157(-), 165(-), 1824(+), 1931(-), 374(-), 390(-), 40(-), 426(-), 450(-), 468(-), 511(+), 682(-), 827(-), 876(-), 882(+), 989(+),	1167(+), 1227(-), 1339(-), 1518(+), 1553(-), 1573(+), 1586(+), 1626(+), 1649(+), 1653(+), 1691(-), 1781(-), 1852(-), 570(-), 586(+), 690(-), 872(-), 932(+),	105(+), 1136(+), 1175(+), 1219(+), 1434(+), 1441(-), 1525(-), 1529(-), 1533(-), 1612(-), 1770(+), 1839(+), 1845(+), 228(-), 309(+), 329(+), 333(+), 391(-), 621(+), 665(-), 677(-), 737(+), 822(-), 923(-), 99(-),	1041(+), 109(+), 1138(+), 1177(+), 1207(-), 13(-), 1406(+), 149(-), 1599(+), 1660(+), 212(-), 23(-), 238(-), 478(-), 607(-), 92(-), 979(+),	1185(-), 1214(+), 137(-), 179(-), 1927(+), 256(+), 455(-), 473(+), 506(-), 552(+), 568(-), 576(+), 591(-), 712(+), 799(+),	1155(+), 1166(-), 1179(+), 1223(+), 1236(+), 1270(+), 1356(+), 1557(-), 1689(+), 1776(-), 1900(-), 1962(-), 501(-), 550(+), 560(-), 754(+), 781(+), 948(-),	1112(-), 1628(+), 1700(-), 1794(+), 1870(-), 1935(-), 209(+), 222(+), 515(+), 84(+),	1069(+), 108(-), 1169(-), 1244(+), 1286(+), 1463(-), 1518(+), 1554(+), 1560(+), 1565(+), 1785(-), 1959(-), 211(+), 282(-), 447(-), 489(+), 653(+), 674(-), 840(-), 989(+),	1002(+), 1184(+), 1274(-), 1283(-), 1337(-), 1365(+), 1388(+), 1421(-), 1443(-), 1486(+), 1527(-), 179(+), 1791(+), 1867(+), 1945(-), 1967(+), 367(-), 408(-), 487(+), 503(+), 636(+), 654(+), 702(-), 738(-), 801(+), 866(+), 947(-),	1052(-), 11(+), 1153(-), 1179(-), 1231(-), 1263(-), 1293(-), 1400(-), 1413(+), 1456(-), 1480(+), 1503(+), 1562(-), 1625(+), 1709(-), 176(-), 350(-), 362(-), 406(-), 433(+), 461(-), 473(+), 501(-), 51(-), 746(+), 956(+), 970(-),	1149(+), 1176(-), 1239(-), 1350(+), 1390(+), 1439(-), 1451(+), 1622(-), 1693(+), 1749(+), 1755(+), 1794(-), 1800(-), 1804(-), 1819(+), 1849(+), 1895(+), 282(+), 342(-), 694(-), 708(-), 731(+), 744(+), 849(+), 862(+), 987(-),	1004(+), 1025(-), 1031(+), 1067(+), 1075(+), 1093(-), 1118(-), 1266(-), 1594(+), 1676(-), 1693(-), 1698(-), 1703(-), 1724(-), 1781(-), 1821(-), 1852(+), 1861(-), 303(-), 341(+), 44(-), 635(-), 641(+), 751(-), 780(-), 845(-), 855(+), 878(+), 899(-), 986(-), 999(+),	1149(-), 1159(-), 1179(+), 123(+), 1287(-), 13(+), 1392(-), 1443(+), 1506(+), 1561(-), 1605(-), 1643(-), 168(+), 1696(-), 1737(-), 1780(+), 1820(+), 1897(+), 396(-), 438(-), 503(-), 534(-), 722(-), 825(+), 868(-), 897(+), 92(-), 944(+), 972(+), 992(+),	1027(+), 1060(+), 1083(-), 1102(+), 112(-), 1152(+), 1179(+), 1189(+), 1228(+), 1262(-), 1338(+), 1375(+), 1524(-), 1549(-), 1974(-), 358(-), 37(-), 458(-), 465(+), 565(+), 6(+), 612(-), 620(-), 624(-), 75(+), 781(-), 806(+), 814(-), 871(-), 922(+), 952(-), 975(-),	1121(+), 1203(+), 1312(-), 1472(-), 1524(+), 157(+), 165(-), 1699(-), 172(+), 1757(+), 1953(-), 1989(+), 337(+), 664(-), 748(+),	1018(-), 106(+), 1317(-), 1323(+), 1362(-), 1454(+), 1469(-), 1562(+), 1623(-), 1667(-), 1686(+), 1720(+), 1733(-), 1792(-), 1863(-), 251(+), 268(-), 300(+), 314(-), 348(+), 47(-), 506(+), 573(+), 705(-), 758(-), 833(-), 998(-),	1065(-), 1185(+), 1192(+), 1210(+), 1221(-), 1267(+), 1421(+), 1515(-), 1526(-), 1754(-), 20(+), 231(-), 240(-), 279(-), 288(-), 407(-), 428(+), 493(-), 50(-), 519(+), 590(-), 681(-), 694(+), 737(-),	1140(-), 1261(-), 128(-), 1471(+), 1537(-), 154(-), 1601(+), 1668(+), 1771(-), 1939(-), 1945(-), 197(-), 1984(+), 226(+), 238(-), 303(+), 334(+), 350(+), 471(+), 492(-), 497(-), 586(-), 620(-), 657(-), 700(-), 750(-), 787(-), 823(-), 893(+),	1118(-), 1304(+), 136(+), 1380(+), 164(+), 1660(-), 1817(-), 1843(-), 1935(-), 1952(+), 1957(+), 1975(+), 1982(+), 246(+), 348(+), 364(+), 376(+), 41(-), 411(+), 446(+), 5(+), 568(-), 630(-), 70(+), 917(-),	1011(+), 1019(+), 1062(-), 1292(+), 1312(+), 1473(+), 1883(-), 1941(-), 1949(-), 1957(-), 232(+), 242(+), 436(+), 556(-), 721(+), 733(-), 963(-), 988(-), 994(+),	100(+), 1035(-), 1293(-), 1319(-), 1350(+), 1366(-), 1383(-), 1404(+), 1471(-), 1491(+), 1501(-), 1536(+), 1729(-), 1747(-), 1785(+), 1936(-), 1951(+), 514(-), 520(-), 630(+), 700(-), 792(-), 853(+),	1077(+), 1084(+), 1148(-), 1220(-), 1237(+), 1245(+), 1258(+), 1305(-), 1351(-), 1395(+), 1710(+), 183(+), 1959(+), 254(+), 26(+), 818(+), 840(-), 968(-),	1276(-), 1322(+), 1329(-), 1481(+), 1492(-), 1795(+), 1894(+), 1925(-), 194(+), 1954(+), 198(+), 1987(+), 202(+), 271(+), 446(+), 520(-), 801(-), 899(+), 967(+),	1123(+), 1381(+), 1461(-), 1513(+), 1576(+), 1647(+), 1683(+), 1742(+), 1764(-), 1798(-), 1823(-), 1842(+), 208(+), 234(-), 813(-),
DPBFCOREDCDC3	1451(+), 1516(-), 9(+),	1238(-), 1271(-), 347(+), 416(-),	1000(-), 1035(+), 1036(-), 1338(+), 1629(-), 1849(+), 761(+),	1000(-), 1035(+), 1036(-), 1338(+), 1629(-), 1849(+), 761(+),	1620(+), 1761(+), 1931(-), 801(+), 924(+),	108(+), 219(-), 627(-), 917(-), 935(+),	108(+), 219(-), 627(-), 917(-), 935(+),	1146(-), 1271(+),	1513(-), 1809(-), 1927(+), 701(+),	1042(-), 167(+), 993(-),	865(-),	1090(+), 1176(-), 1286(+), 1345(-), 1468(-), 1838(-), 321(-), 455(+), 465(+), 730(-), 935(-),	1090(+), 1176(-), 1286(+), 1345(-), 1468(-), 1838(-), 321(-), 455(+), 465(+), 730(-), 935(-),	1227(-), 1529(+), 1920(-), 1976(+), 404(+), 484(-),	688(-),	335(+),	1744(+), 1874(+), 34(-), 346(+),	1149(+), 308(-), 342(+), 645(-), 768(+),	997(+),	1377(-), 1425(-), 145(+), 1557(+),	1178(+), 1396(+), 1471(-),	109(+), 234(+), 267(-),	1178(+), 1575(+), 1601(+), 1668(+), 255(-), 454(-), 520(+), 671(-),	164(-),	1511(+), 1545(+), 1986(+),	1311(+), 1866(-), 1968(+), 1970(+), 810(-),	1179(+), 1180(-), 1311(-), 1799(+), 736(-), 881(+),	1549(-), 408(-), 493(-), 5(-),	131(-), 757(+),	1832(+), 278(+),	1248(-), 163(+), 1742(+), 1916(+), 1989(-), 23(-), 854(+),	-	1685(+),	1414(+), 1577(+), 475(-),	1003(+), 1069(+), 1684(+), 1806(+), 202(-), 448(-),	-	1655(-), 351(-), 470(+),	127(+), 1276(-),	187(+), 1901(+), 1988(-), 504(+),	1254(+), 1264(+), 1372(+), 476(-),	-	1231(-), 1570(+), 473(+), 864(-),	1016(+), 1208(-), 1340(+), 1396(-), 319(-), 672(-), 910(+),	1078(-), 1436(+), 61(+),	1053(+), 1354(+), 707(+),	10(+), 1016(+), 109(+), 1299(-), 1325(-), 1395(+), 1439(+), 1482(+), 1565(+), 1825(+), 28(+), 52(-), 69(+), 91(+),	1137(+), 1312(-), 262(-), 501(-),	1025(+), 1058(+), 114(-), 12(-), 1749(+), 1773(+),	1114(-), 1431(+), 1789(+), 60(+), 930(+),
DR5GMGH3	-	-	-	-	1352(-),	-	-	-	-	-	-	-	-	-	-	-	-	-	-	-	-	-	-	-	-	-	-	-	-	-	-	-	-	-	-	-	-	-	-	-	-	-	-	-	-	-	-	-	-
DRE1COREZMRAB17	-	705(-),	-	-	-	-	-	-	-	-	-	-	-	-	-	1901(+),	-	-	-	-	-	-	347(-),	-	-	-	-	-	-	-	-	-	-	-	-	-	1561(+),	-	-	-	-	1774(+),	-	-	-	-	-	-	312(-),
DRE2COREZMRAB17	-	-	-	-	-	874(+),	874(+),	-	385(-),	-	-	-	-	1597(-),	1809(-),	-	-	-	-	-	1699(+),	-	514(-),	-	171(+), 1718(+), 1821(+),	-	1185(-),	-	-	-	-	1900(-), 495(+), 521(+),	-	-	-	911(+),	-	-	-	1942(-),	-	-	-	-	-	-	-	527(-),	1338(+), 196(-), 400(+),
DRECRTCOREAT	-	1692(+), 1995(-),	-	-	-	842(+), 874(+),	842(+), 874(+),	1220(-),	1906(+), 385(-),	665(+),	-	-	-	1597(-),	139(+), 1809(-), 276(-), 367(-), 78(+),	-	-	1740(-), 46(+), 88(+),	1123(+), 1217(+), 1803(-),	-	1088(+), 1699(+), 20(-), 221(-), 665(+),	-	297(+), 514(-), 529(-), 618(+),	1924(-),	171(+), 1718(+), 1821(+), 606(-),	-	1185(-), 778(-),	-	1958(-),	-	-	1900(-), 495(+), 521(+), 819(-), 874(+),	-	1469(+),	-	795(+), 911(+),	171(-),	-	-	1942(-),	-	970(+),	104(-),	-	1030(+),	-	537(-),	527(-),	1338(+), 196(-), 400(+),
DREDR1ATRD29AB	-	-	-	-	-	-	-	-	-	-	-	-	-	-	-	-	-	-	-	-	1698(+),	-	-	-	-	-	-	-	-	-	-	-	-	-	-	-	-	-	-	-	-	-	-	-	-	-	-	-	-
E2F1OSPCNA	-	-	-	-	-	-	-	-	-	-	-	-	-	-	-	-	-	-	-	-	-	-	-	-	-	-	-	-	-	-	-	-	-	-	-	-	-	-	-	-	-	-	-	-	-	-	-	-	-
E2FANTRNR	-	-	-	-	-	-	-	-	-	-	-	-	-	-	-	-	-	-	-	-	-	-	-	-	-	-	-	-	-	-	-	-	-	-	-	-	-	-	-	-	-	-	-	-	-	-	-	-	-
E2FAT	-	-	-	-	-	-	-	-	-	-	-	-	-	-	-	-	-	-	-	-	-	-	-	-	-	-	-	-	-	-	-	-	-	-	-	-	-	-	-	-	-	-	-	-	-	-	-	-	-
E2FBNTRNR	-	-	-	-	-	-	-	-	1497(-),	-	-	-	-	-	-	-	-	-	-	1729(-),	-	-	-	-	-	-	-	-	1285(-),	-	-	-	-	-	-	-	-	-	-	-	-	-	-	-	-	-	-	-	-
E2FCONSENSUS	1053(-), 1154(-), 1661(+),	1711(+),	1837(-),	1837(-),	1125(-), 1563(+),	1485(-),	1485(-),	1073(-),	1002(+), 1497(+),	970(-),	-	-	-	1571(+), 478(+),	1658(+),	860(-),	1809(-), 1816(+), 1841(-), 290(+), 358(-), 94(-),	362(+),	757(+),	1729(+), 1765(+),	534(+),	635(-), 897(-),	1195(+), 1487(+),	-	377(+), 786(-),	1960(+),	1783(+), 572(+), 691(+),	924(+),	1285(+),	-	-	1511(+), 1592(-),	-	1395(-), 1938(+),	-	1355(-),	1267(+), 1892(+),	1253(-),	1299(+), 1385(+), 1406(+), 903(+),	1211(-), 1244(-),	-	1954(+),	-	1704(+),	1711(+), 560(+),	1570(-), 1599(+), 1882(-),	807(+), 812(-), 863(+),	1625(+),	1670(-), 174(+), 482(-),
EBOXBNNAPA	1182(+), 1182(-), 1516(+), 1516(-), 1707(+), 1707(-), 581(+), 581(-),	1010(+), 1010(-), 1028(+), 1028(-), 1035(+), 1035(-), 1048(+), 1048(-), 1179(+), 1179(-), 1213(+), 1213(-), 1238(+), 1238(-), 1248(+), 1248(-), 1254(+), 1254(-), 1262(+), 1262(-), 143(+), 143(-), 1558(+), 1558(-), 1965(+), 1965(-), 205(+), 205(-), 348(+), 348(-), 382(+), 382(-), 590(+), 590(-), 674(+), 674(-), 68(+), 68(-), 905(+), 905(-), 922(+), 922(-), 957(+), 957(-),	1036(+), 1036(-), 1063(+), 1063(-), 1103(+), 1103(-), 1436(+), 1436(-), 1894(+), 1894(-), 24(+), 24(-), 309(+), 309(-), 508(+), 508(-), 54(+), 54(-), 762(+), 762(-), 855(+), 855(-), 878(+), 878(-),	1036(+), 1036(-), 1063(+), 1063(-), 1103(+), 1103(-), 1436(+), 1436(-), 1894(+), 1894(-), 24(+), 24(-), 309(+), 309(-), 508(+), 508(-), 54(+), 54(-), 762(+), 762(-), 855(+), 855(-), 878(+), 878(-),	1129(+), 1129(-), 1232(+), 1232(-), 1687(+), 1687(-), 176(+), 176(-), 1987(+), 1987(-), 336(+), 336(-), 511(+), 511(-), 535(+), 535(-), 654(+), 654(-), 68(+), 68(-), 783(+), 783(-), 925(+), 925(-),	1893(+), 1893(-), 219(+), 219(-), 538(+), 538(-), 610(+), 610(-), 897(+), 897(-), 936(+), 936(-), 958(+), 958(-),	1893(+), 1893(-), 219(+), 219(-), 538(+), 538(-), 610(+), 610(-), 897(+), 897(-), 936(+), 936(-), 958(+), 958(-),	1739(+), 1739(-), 1796(+), 1796(-), 335(+), 335(-), 372(+), 372(-), 484(+), 484(-), 799(+), 799(-),	100(+), 100(-), 1626(+), 1626(-), 1720(+), 1720(-), 23(+), 23(-), 683(+), 683(-),	12(+), 12(-), 1373(+), 1373(-), 1392(+), 1392(-), 1833(+), 1833(-), 1932(+), 1932(-), 1983(+), 1983(-), 27(+), 27(-), 985(+), 985(-),	1168(+), 1168(-), 133(+), 133(-), 1527(+), 1527(-), 1634(+), 1634(-), 1765(+), 1765(-), 1813(+), 1813(-), 410(+), 410(-), 526(+), 526(-), 923(+), 923(-), 97(+), 97(-),	1176(+), 1176(-), 1287(+), 1287(-), 13(+), 13(-), 1345(+), 1345(-), 1468(+), 1468(-), 1733(+), 1733(-), 21(+), 21(-), 269(+), 269(-), 374(+), 374(-), 41(+), 41(-), 49(+), 49(-), 730(+), 730(-), 935(+), 935(-),	1176(+), 1176(-), 1287(+), 1287(-), 13(+), 13(-), 1345(+), 1345(-), 1468(+), 1468(-), 1733(+), 1733(-), 21(+), 21(-), 269(+), 269(-), 374(+), 374(-), 41(+), 41(-), 49(+), 49(-), 730(+), 730(-), 935(+), 935(-),	1260(+), 1260(-), 1530(+), 1530(-), 1920(+), 1920(-), 271(+), 271(-), 468(+), 468(-), 748(+), 748(-),	1120(+), 1120(-), 1577(+), 1577(-), 758(+), 758(-), 787(+), 787(-), 856(+), 856(-), 963(+), 963(-),	1091(+), 1091(-), 133(+), 133(-), 166(+), 166(-), 329(+), 329(-), 753(+), 753(-), 864(+), 864(-),	1053(+), 1053(-), 1850(+), 1850(-), 1985(+), 1985(-), 922(+), 922(-),	1150(+), 1150(-), 219(+), 219(-), 308(+), 308(-), 343(+), 343(-), 408(+), 408(-), 536(+), 536(-), 562(+), 562(-), 577(+), 577(-), 785(+), 785(-), 928(+), 928(-), 949(+), 949(-),	1309(+), 1309(-), 135(+), 135(-), 1593(+), 1593(-), 412(+), 412(-), 543(+), 543(-), 672(+), 672(-), 686(+), 686(-), 860(+), 860(-),	1170(+), 1170(-), 1241(+), 1241(-), 1629(+), 1629(-), 1727(+), 1727(-), 243(+), 243(-), 253(+), 253(-), 381(+), 381(-), 506(+), 506(-), 602(+), 602(-), 609(+), 609(-), 665(+), 665(-), 703(+), 703(-), 887(+), 887(-), 928(+), 928(-),	1118(+), 1118(-), 1179(+), 1179(-), 1201(+), 1201(-), 1400(+), 1400(-), 1450(+), 1450(-), 1589(+), 1589(-), 1785(+), 1785(-), 351(+), 351(-), 434(+), 434(-), 650(+), 650(-),	1020(+), 1020(-), 1228(+), 1228(-), 137(+), 137(-), 1573(+), 1573(-), 1769(+), 1769(-), 1827(+), 1827(-), 1839(+), 1839(-), 1884(+), 1884(-), 238(+), 238(-), 445(+), 445(-), 500(+), 500(-), 858(+), 858(-),	1307(+), 1307(-), 1449(+), 1449(-), 1456(+), 1456(-), 1463(+), 1463(-), 1475(+), 1475(-), 1548(+), 1548(-), 1602(+), 1602(-), 1669(+), 1669(-), 1971(+), 1971(-), 623(+), 623(-), 632(+), 632(-), 649(+), 649(-), 671(+), 671(-), 893(+), 893(-),	15(+), 15(-),	117(+), 117(-), 1654(+), 1654(-), 1679(+), 1679(-), 1766(+), 1766(-), 1901(+), 1901(-), 192(+), 192(-), 281(+), 281(-), 396(+), 396(-), 424(+), 424(-), 691(+), 691(-),	1002(+), 1002(-), 1106(+), 1106(-), 1302(+), 1302(-), 1312(+), 1312(-), 1352(+), 1352(-), 1398(+), 1398(-), 1407(+), 1407(-), 1866(+), 1866(-), 24(+), 24(-), 888(+), 888(-),	1120(+), 1120(-), 1180(+), 1180(-), 1274(+), 1274(-), 1384(+), 1384(-), 1492(+), 1492(-), 214(+), 214(-), 391(+), 391(-),	1310(+), 1310(-), 1329(+), 1329(-), 1350(+), 1350(-), 1447(+), 1447(-), 1617(+), 1617(-), 1673(+), 1673(-), 1923(+), 1923(-), 641(+), 641(-),	1064(+), 1064(-), 1104(+), 1104(-), 1274(+), 1274(-), 1337(+), 1337(-), 1358(+), 1358(-), 1427(+), 1427(-), 1439(+), 1439(-), 1464(+), 1464(-), 1487(+), 1487(-), 1900(+), 1900(-), 1944(+), 1944(-), 254(+), 254(-), 533(+), 533(-), 758(+), 758(-), 990(+), 990(-),	1251(+), 1251(-), 1273(+), 1273(-), 1285(+), 1285(-), 1372(+), 1372(-), 1453(+), 1453(-), 1460(+), 1460(-), 148(+), 148(-), 1648(+), 1648(-), 170(+), 170(-), 192(+), 192(-), 303(+), 303(-),	1456(+), 1456(-), 1596(+), 1596(-), 1743(+), 1743(-), 227(+), 227(-), 321(+), 321(-), 56(+), 56(-), 601(+), 601(-), 677(+), 677(-), 817(+), 817(-), 827(+), 827(-), 982(+), 982(-),	1152(+), 1152(-), 1193(+), 1193(-), 1297(+), 1297(-), 1354(+), 1354(-), 1740(+), 1740(-), 329(+), 329(-), 951(+), 951(-),	1253(+), 1253(-), 1324(+), 1324(-), 162(+), 162(-), 1904(+), 1904(-), 351(+), 351(-), 357(+), 357(-), 398(+), 398(-), 692(+), 692(-), 808(+), 808(-), 81(+), 81(-), 87(+), 87(-), 997(+), 997(-),	1144(+), 1144(-), 1202(+), 1202(-), 1628(+), 1628(-), 1656(+), 1656(-), 1736(+), 1736(-), 246(+), 246(-), 475(+), 475(-), 88(+), 88(-),	1004(+), 1004(-), 1377(+), 1377(-), 1433(+), 1433(-), 169(+), 169(-), 1807(+), 1807(-), 202(+), 202(-), 274(+), 274(-), 309(+), 309(-), 33(+), 33(-), 831(+), 831(-),	1218(+), 1218(-), 1255(+), 1255(-), 1315(+), 1315(-), 1359(+), 1359(-), 161(+), 161(-), 555(+), 555(-), 803(+), 803(-),	1768(+), 1768(-), 351(+), 351(-), 381(+), 381(-), 9(+), 9(-),	128(+), 128(-), 1788(+), 1788(-), 1909(+), 1909(-), 407(+), 407(-), 422(+), 422(-), 575(+), 575(-), 606(+), 606(-), 771(+), 771(-),	1687(+), 1687(-), 188(+), 188(-), 302(+), 302(-), 588(+), 588(-), 737(+), 737(-), 981(+), 981(-),	1043(+), 1043(-), 1113(+), 1113(-), 1193(+), 1193(-), 1255(+), 1255(-), 1265(+), 1265(-), 1373(+), 1373(-), 1410(+), 1410(-), 1485(+), 1485(-), 1516(+), 1516(-), 1762(+), 1762(-), 265(+), 265(-), 401(+), 401(-), 476(+), 476(-), 920(+), 920(-), 98(+), 98(-),	1366(+), 1366(-), 1427(+), 1427(-),	1095(+), 1095(-), 1150(+), 1150(-), 1231(+), 1231(-), 1324(+), 1324(-), 1474(+), 1474(-), 152(+), 152(-), 175(+), 175(-), 177(+), 177(-), 185(+), 185(-),	1063(+), 1063(-), 1129(+), 1129(-), 1314(+), 1314(-), 1728(+), 1728(-), 1794(+), 1794(-), 23(+), 23(-), 292(+), 292(-), 672(+), 672(-), 834(+), 834(-),	1168(+), 1168(-), 1205(+), 1205(-), 1281(+), 1281(-), 1437(+), 1437(-), 1927(+), 1927(-), 278(+), 278(-), 426(+), 426(-),	1035(+), 1035(-), 1054(+), 1054(-), 1413(+), 1413(-), 369(+), 369(-), 421(+), 421(-), 542(+), 542(-), 626(+), 626(-), 65(+), 65(-), 888(+), 888(-),	1017(+), 1017(-), 1156(+), 1156(-), 1162(+), 1162(-), 128(+), 128(-), 1826(+), 1826(-), 456(+), 456(-), 557(+), 557(-), 608(+), 608(-), 654(+), 654(-), 762(+), 762(-), 828(+), 828(-), 835(+), 835(-),	1094(+), 1094(-), 1138(+), 1138(-), 1227(+), 1227(-), 1312(+), 1312(-), 1421(+), 1421(-), 1527(+), 1527(-), 176(+), 176(-), 189(+), 189(-), 208(+), 208(-), 262(+), 262(-), 428(+), 428(-), 598(+), 598(-), 974(+), 974(-),	1026(+), 1026(-), 1059(+), 1059(-), 1061(+), 1061(-), 114(+), 114(-), 1190(+), 1190(-), 1461(+), 1461(-), 1785(+), 1785(-), 181(+), 181(-), 299(+), 299(-), 546(+), 546(-), 57(+), 57(-), 573(+), 573(-), 848(+), 848(-), 858(+), 858(-), 945(+), 945(-),	1627(+), 1627(-), 1658(+), 1658(-), 1858(+), 1858(-), 61(+), 61(-), 643(+), 643(-), 754(+), 754(-),
EECCRCAH1	1492(-), 393(-),	1128(+), 1802(-), 237(+), 368(+), 373(-), 400(+), 809(+),	1119(-), 1840(-), 192(-), 208(+), 340(+), 355(-), 903(+),	1119(-), 1840(-), 192(-), 208(+), 340(+), 355(-), 903(+),	1561(+),	1917(+),	1917(+),	1010(+), 135(+), 1350(-), 779(+),	1160(-),	1363(-),	1194(-), 579(+),	1137(+),	1137(+),	1944(-), 555(+),	1379(-), 588(-),	697(+), 741(+),	163(+), 182(-), 525(+),	1028(-), 1040(+), 1101(+), 1165(-), 30(+), 49(+), 652(-), 955(+),	1405(+), 1973(-), 564(+),	1060(+), 1164(-), 137(-), 865(+),	1268(+), 1331(-), 1694(+),	119(+), 1407(-), 639(-),	1290(-), 1710(+),	1792(+), 1973(+),	1660(-),	1339(+), 292(+),	1472(-), 1906(-),	1681(-),	1097(-), 1215(+), 1267(-), 265(-), 945(-),	1030(-), 1108(-), 1777(-), 674(+),	649(+), 836(-),	1978(-),	-	1398(-), 1458(+), 1477(-),	1530(-), 691(+), 912(+),	1848(-), 336(+), 692(+),	1761(+),	1062(+), 1386(+),	1209(+), 1393(+), 28(-), 900(+),	1616(-), 1938(-),	1509(-), 1940(-),	891(-),	1357(+), 1751(+), 726(+), 828(+),	1562(-), 234(-),	1877(-), 1913(-),	1139(+), 1633(-),	1359(+), 1733(-), 940(-),	1092(-), 222(-),	1813(-), 39(-), 462(+),
ELRECOREPCRP1	225(+), 330(-),	-	104(+), 1463(+), 1799(-), 1910(+), 460(-),	104(+), 1463(+), 1799(-), 1910(+), 460(-),	-	-	-	302(-), 633(-),	1631(-), 228(+),	1734(-),	232(+), 432(-),	1903(-), 812(+),	1903(-), 812(+),	759(-),	1812(-), 358(+), 781(+), 898(-),	1403(-), 1806(-), 407(-), 924(-),	1210(+),	-	1543(-), 1578(+),	1244(+), 1594(-),	1062(+),	1129(-), 153(-),	439(+),	-	-	1249(-), 1798(-),	1163(-), 1229(+),	-	892(-),	1444(+),	1571(+),	1624(-), 1856(-), 1863(-),	1769(-), 1787(+),	-	643(-),	-	-	-	1345(-), 1414(-), 279(+),	666(+),	568(-),	1398(-), 1500(+), 335(+), 360(-), 621(+),	1653(+), 1758(+), 512(+),	1126(+), 710(-), 769(-), 820(-), 829(-),	1091(+),	-	-	396(+),	1679(-), 558(-),
ELRENTCHN50	-	-	1799(+),	1799(+),	-	-	-	-	-	-	-	-	-	-	-	-	-	-	-	-	-	-	-	-	-	-	-	-	-	1978(+),	-	-	-	-	-	-	-	-	-	-	-	-	-	-	-	-	-	-	-
EMBP1TAEM	-	-	-	-	-	-	-	-	-	-	-	-	-	-	-	-	-	-	670(-),	-	-	-	-	-	-	1864(-),	-	-	-	-	-	1738(-),	-	-	-	-	-	-	-	-	-	-	-	-	-	-	-	-	-
EMHVCHORD	-	686(+),	-	-	-	-	-	-	-	-	-	-	-	-	-	-	-	-	-	-	-	-	1837(-),	-	-	-	-	-	-	-	-	-	-	-	460(-),	-	-	395(-),	-	-	1320(+),	-	-	-	-	-	-	-	-
EREGCC	-	-	-	-	-	-	-	-	-	-	-	-	-	-	-	-	-	-	-	-	-	-	-	-	-	-	-	-	-	-	-	-	-	-	-	-	-	-	-	-	-	-	-	-	-	-	-	-	-
ERELEE4	1142(+), 1344(-),	-	-	-	-	-	-	-	-	116(+),	-	27(-),	27(-),	-	-	-	302(+), 40(-),	-	533(+), 79(+),	-	1097(+),	772(+),	-	-	-	-	-	-	-	-	-	-	1089(-),	-	-	-	-	504(-),	-	-	-	-	-	-	890(-),	-	-	-	1754(+),
EVENINGAT	1314(-), 1604(-),	-	-	-	1101(-),	-	-	-	-	-	-	-	-	-	-	-	955(-),	-	-	-	-	-	-	-	-	-	-	-	-	-	-	-	-	-	-	47(-),	-	-	-	-	-	-	-	-	-	-	-	-	-
GADOWNAT	1394(+),	-	-	-	-	-	-	-	-	-	-	211(+),	211(+),	-	-	1180(-),	-	-	-	-	-	-	-	-	177(-),	-	1178(-), 1181(+),	1355(-),	-	-	-	-	-	-	-	-	-	126(-),	-	-	-	-	-	-	1630(-),	1804(-), 1824(-),	263(+),	-	-
GAGA8HVBKN3	-	-	-	-	-	-	-	-	-	-	-	-	-	-	-	-	-	-	-	-	-	-	-	-	-	-	-	-	-	-	-	-	-	-	-	-	-	-	323(-), 325(-), 327(-), 329(-),	-	-	-	-	-	-	-	776(-),	-	-
GAGAGMGSA1	-	-	-	-	-	-	-	-	-	-	-	-	-	-	-	-	-	-	-	-	-	-	-	-	-	-	-	-	-	-	-	-	-	-	-	-	-	-	323(-), 325(-), 327(-),	-	-	-	-	-	-	-	-	-	-
GARE1OSREP1	-	740(-),	1078(+),	1078(+),	-	-	-	744(+),	-	-	1278(-),	-	-	-	-	-	-	1096(+),	-	-	1755(+),	-	496(+),	-	-	-	-	-	-	-	-	-	-	-	-	-	718(+),	1046(+),	-	-	-	-	-	-	-	-	-	-	-
GARE2OSREP1	-	-	-	-	-	-	-	-	-	-	-	-	-	1351(-),	-	-	-	-	-	-	-	-	-	-	-	-	-	-	-	-	-	-	-	-	-	-	-	-	-	1597(+),	-	-	-	-	-	-	-	1293(+),	-
GAREAT	663(-),	-	-	-	-	-	-	1699(+), 475(-),	898(+),	-	1324(-), 770(+),	-	-	1346(-), 14(-), 846(-),	1357(-),	1260(-),	1064(-),	-	-	-	46(-), 652(-),	-	1304(+),	-	-	-	-	-	632(-),	-	337(-), 863(+),	-	-	-	-	1240(-),	1686(-),	1747(-),	-	-	-	113(-),	-	-	-	1145(-),	310(+),	1220(+), 1663(+),	-
GATABOX	1013(-), 1023(+), 111(-), 116(-), 1269(-), 1315(+), 1330(+), 1385(+), 1559(-), 1605(+), 19(-), 1940(-), 241(+), 260(-), 508(+), 518(-), 564(+), 61(-), 660(-), 777(+), 789(-), 827(+), 857(+), 923(+), 953(+), 981(-),	1053(+), 1160(-), 1284(-), 1466(+), 1497(-), 1590(-), 1627(+), 1629(-), 199(+), 304(+), 459(+), 470(-), 656(+), 681(+), 943(+),	328(-), 577(+), 591(+), 677(+),	328(-), 577(+), 591(+), 677(+),	1006(+), 1102(+), 1379(-), 154(+), 1647(+), 1928(-), 263(+), 400(+), 477(-), 688(+),	1756(-), 478(-), 535(-), 736(-),	1756(-), 478(-), 535(-), 736(-),	1030(+), 1329(+), 1404(+), 1517(-), 16(-), 1650(+), 1658(+), 1687(-), 1736(-), 1768(+), 480(-), 529(+), 621(-), 681(-), 716(+),	1138(+), 1485(-), 153(-), 160(-), 247(+), 253(-), 392(-), 727(-), 744(+),	1421(-), 1434(-), 1455(-), 1483(+), 1490(-), 1513(-), 1526(-), 1567(-), 1589(+), 1591(-), 1595(+), 1694(+), 1712(-), 1842(+), 1846(+), 315(+), 411(-), 432(-), 66(-),	1176(+), 1250(-), 1313(+), 1329(-), 1358(-), 1404(-), 1429(-), 1565(+), 1657(-), 1714(+), 1752(+), 1909(-), 1920(-), 692(-), 728(-), 763(+), 862(-), 876(-), 958(-),	1011(-), 1275(-), 134(+), 1409(+), 274(+), 298(+), 587(+), 609(-), 684(+),	1011(-), 1275(-), 134(+), 1409(+), 274(+), 298(+), 587(+), 609(-), 684(+),	1048(-), 1053(-), 118(+), 1265(+), 1341(-), 1375(-), 1400(+), 143(+), 1653(+), 1889(-), 542(+), 730(-), 742(+), 773(+), 829(-), 876(-),	1230(+), 1256(-), 1686(+), 489(+), 741(-), 887(-),	1083(-), 123(+), 1231(-), 125(-), 1265(-), 483(-), 491(-), 549(+), 565(-), 769(-), 822(-), 840(+),	1511(-), 153(+), 263(-), 495(+), 545(-), 562(+), 600(+), 83(+), 871(+), 904(+), 956(+),	1047(-), 1108(-), 1317(+), 1455(+), 146(-), 1515(+), 1517(-), 1608(-), 1977(-), 339(+), 465(+), 752(+), 802(-), 894(-),	1259(+), 1288(+), 1344(+), 1372(-), 1377(-), 1422(-), 1428(+), 1758(+), 1810(-), 1983(+), 1985(-),	1101(-), 1180(+), 1217(-), 1276(+), 1901(-), 1995(+), 324(+), 569(+), 725(-), 80(+), 820(+), 892(+), 899(-), 975(+), 981(+),	1008(-), 107(-), 1109(+), 1264(-), 1442(-), 1521(-), 1738(-), 1938(+), 1945(-), 250(+), 356(+), 382(-), 617(-), 729(+), 738(+), 810(-),	1201(+), 1286(+), 1305(-), 1394(+), 1400(+), 1449(+), 1604(+), 1670(-), 1749(-), 1810(-), 1849(-), 984(+),	1746(-), 1930(+), 221(+), 223(-), 584(-), 664(+), 785(+),	1906(-), 77(-),	103(-), 1044(+), 1070(+), 1236(+), 1419(-), 1752(-), 302(-), 306(+), 328(+), 406(+), 515(+), 714(-), 755(-), 762(+), 764(-),	1048(-), 1467(+), 154(-), 182(+), 214(-), 237(+), 239(-), 85(+),	1558(+), 161(+), 38(-), 59(+), 726(+), 989(+),	1147(+), 1178(+), 1233(+), 1694(-), 248(-), 292(+), 340(-), 569(+), 761(+),	1000(+), 1082(-), 1253(-), 1499(-), 1575(-), 1918(-), 1922(-), 1941(-), 301(-), 427(-), 44(+), 490(+), 691(-), 881(-), 936(+), 938(-), 975(-),	1174(-), 1303(-), 1419(-), 1815(+), 294(+), 437(+), 540(-), 582(-), 682(+), 705(+), 73(+), 777(-),	1114(+), 1428(+), 1503(+), 1875(-), 443(+), 447(+), 494(+), 596(+), 672(+), 843(-),	1022(-), 1089(-), 1333(+), 1534(+), 1611(+), 205(+), 283(+), 349(+), 681(+), 975(-), 986(-),	1072(+), 1166(-), 1231(+), 1275(+), 1297(-), 1379(+), 14(+), 145(-), 1522(-), 219(+), 476(-), 846(-),	1039(-), 164(-), 364(-), 429(+), 518(-), 756(+), 785(-), 887(+), 917(-),	122(+), 1227(-), 124(-), 1256(-), 1272(+), 1286(-), 1302(+), 1315(-), 14(+), 1421(-), 1428(+), 1438(+), 1892(-), 370(-), 444(+), 535(+), 542(-), 727(-), 764(-), 849(-),	1(-), 1080(+), 1224(+), 1407(-), 1465(+), 1484(+), 1653(+), 1706(+), 1839(+), 194(-), 243(+), 255(-), 309(-), 399(+), 42(-), 429(-), 48(+), 599(-), 67(+), 747(+), 755(-), 90(+), 900(-), 937(-), 993(+),	1070(+), 1368(-), 1500(-), 1680(-), 1750(-), 842(-), 943(+), 983(-),	120(+), 1219(+), 1353(+), 1470(-), 1586(+), 163(+), 1632(-), 1709(-), 1906(-), 1932(+), 1938(-), 1977(+), 253(-), 388(-), 41(-), 445(+), 450(-), 459(+), 49(-), 529(+), 757(+), 768(-), 912(+),	1322(+), 1520(-), 1675(+), 1873(+), 706(-), 827(+),	1094(-), 1148(-), 1419(-), 1535(+), 1548(-), 1568(-), 1602(-), 1635(-), 1693(-), 1711(-), 1790(-), 318(+), 590(+), 648(+), 678(+), 725(-), 791(-), 805(-), 826(+), 856(-), 884(+), 990(-),	1010(+), 1110(-), 1185(+), 1290(+), 1671(-), 214(+), 304(-), 342(+), 377(-), 632(-), 648(+), 907(+), 918(+), 990(-),	1004(-), 1758(+), 224(+), 601(+),	1009(+), 1182(+), 1267(+), 1348(-), 1555(+), 1557(-), 1597(-), 16(-), 1646(+), 242(-), 611(+), 820(-),	12(-), 1416(-), 1454(-), 1527(+), 1606(-), 1888(-), 249(+), 266(+), 453(+), 506(-),	1000(+), 1256(+), 169(+), 1724(-), 1836(+), 220(+), 489(-), 635(+), 639(+), 791(+), 918(-), 939(+), 956(-),	1001(-), 1526(+), 1623(+), 338(+), 425(+), 473(+), 840(+), 870(+),	1080(+), 1408(-), 1413(-), 1431(+), 1583(-), 1652(-), 1754(-), 1873(-), 234(+), 401(-), 897(+),	1408(+), 1412(-), 1901(-), 1912(-), 307(+), 508(-), 635(+), 65(+), 790(+),	1021(+), 1218(-), 1306(+), 1346(-), 1543(-), 1877(+), 1976(-), 301(-), 310(-), 574(+), 614(+), 790(+), 859(-), 880(-), 955(-),
GBOXLERBCS	-	-	-	-	-	-	-	-	-	-	-	-	-	-	-	-	-	-	-	-	-	-	-	-	-	1864(-),	-	-	-	-	-	1738(-),	-	-	-	-	-	-	-	-	-	-	-	-	-	-	-	-	-
GCAACREPEATZMZEIN	-	-	-	-	-	-	-	-	778(-),	-	-	-	-	-	-	-	-	-	-	-	-	-	-	-	-	-	-	-	-	-	-	-	-	-	-	-	-	-	-	-	-	-	-	-	-	-	-	-	-
GCBP2ZMGAPC4	-	-	-	-	-	-	-	-	-	-	-	-	-	-	-	-	-	-	-	-	-	-	-	-	-	-	-	-	-	-	-	-	1883(-),	-	-	-	422(+),	-	-	-	-	-	-	-	-	-	-	-	-
GCCCORE	-	-	523(-), 526(-), 79(+),	523(-), 526(-), 79(+),	1039(-),	1295(-), 839(+),	1295(-), 839(+),	-	1222(+), 1290(+), 1328(+), 1348(+), 1351(+), 1471(+), 1657(-), 1698(-), 1759(-), 1788(-), 1791(-), 1833(+), 449(-),	590(+), 593(+), 596(+), 659(+), 662(+), 692(+), 737(+), 773(+),	-	-	-	1907(-),	64(+), 824(+), 975(+),	24(-),	-	85(+),	1120(+), 1158(-), 662(-), 769(-), 773(+), 800(-), 893(-), 896(-), 899(-),	1507(-), 1732(+), 1735(+),	-	76(+),	1056(+),	-	1358(+), 1409(-), 37(-), 40(-), 636(+), 815(+),	-	500(-), 527(+), 530(+), 542(+), 709(-), 751(+), 831(+), 912(+),	1959(-), 51(+), 935(+),	1288(+),	1057(-), 1061(+), 638(+), 941(-),	5(+), 67(-), 70(-),	1041(-), 1735(+), 1821(+), 567(+), 570(+),	1753(+),	-	325(-),	-	1270(-), 1304(+), 1444(+), 239(-), 242(-), 245(-), 277(-), 280(-), 486(+), 519(+), 526(+),	-	-	1210(+),	-	147(+), 157(-), 1957(+), 845(+), 848(+), 851(+), 981(-),	113(-),	1784(-),	1364(+), 1481(-), 1496(-), 1505(-), 1612(-),	1602(+),	1768(+), 1771(+), 1860(+), 475(+), 854(+),	843(-),	1982(+),
GCN4OSGLUB1	-	-	-	-	-	-	-	-	-	-	-	-	-	-	-	-	-	-	-	-	-	-	-	-	21(+),	-	1266(-),	-	-	-	-	-	-	-	-	-	-	-	-	-	-	-	-	740(-), 860(-),	-	691(+), 757(+),	-	921(+),	-
GGTCCCATGMSAUR	-	-	-	-	-	-	-	-	-	1376(-),	-	1662(+),	1662(+),	-	-	-	-	-	-	-	-	-	-	-	-	-	-	-	-	-	-	-	-	-	-	-	-	-	-	-	-	-	-	-	-	-	-	-	-
GLMHVCHORD	-	-	-	-	-	-	-	-	-	-	-	-	-	-	-	-	-	-	-	-	-	-	-	-	-	-	-	-	-	-	-	-	-	-	-	-	-	-	-	-	-	-	-	739(+),	-	-	-	-	-
GMHDLGMVSPB	-	-	-	-	-	-	-	-	-	-	-	-	-	-	-	-	-	-	-	-	-	1041(-),	-	-	-	-	-	-	-	-	-	-	-	-	-	-	-	-	-	-	-	-	-	-	-	-	-	-	-
GRAZMRAB28	-	-	-	-	-	-	-	-	-	-	-	-	-	-	-	-	-	-	-	-	-	-	-	-	-	-	-	-	-	-	-	-	-	-	-	-	-	-	-	-	-	-	-	-	-	-	-	-	-
GT1CONSENSUS	1194(+), 1200(+), 1492(+), 1546(-), 1619(+), 1782(+), 241(+), 285(-), 393(+), 46(+), 47(+), 857(+), 953(+),	1129(-), 1158(-), 1333(-), 1530(-), 1531(-), 170(+), 174(-), 1767(+), 1772(-), 1843(-), 1844(-), 478(-), 509(+), 595(+), 681(+), 869(+), 893(-),	1214(-), 1367(+), 157(+), 158(+), 1696(+), 1697(+), 1729(+), 1827(+), 1904(-), 192(+), 342(-), 577(+), 89(-),	1214(-), 1367(+), 157(+), 158(+), 1696(+), 1697(+), 1729(+), 1827(+), 1904(-), 192(+), 342(-), 577(+), 89(-),	1105(-), 1106(-), 114(+), 1149(+), 1427(+), 1562(-), 1610(-), 1611(-), 1660(+), 1940(-), 475(-), 501(+), 591(+), 611(-), 662(-),	1379(-), 1488(+), 1489(+), 1528(-), 1538(+), 28(+), 37(+), 657(-), 755(-),	1379(-), 1488(+), 1489(+), 1528(-), 1538(+), 28(+), 37(+), 657(-), 755(-),	1104(-), 1208(+), 125(-), 1251(-), 1291(+), 1350(+), 1404(+), 1768(+), 1855(+), 321(-), 529(+), 68(+), 737(+), 749(+), 780(-), 942(+), 951(+), 972(+),	1010(-), 1083(-), 1130(+), 1177(-), 390(-), 410(-), 411(-), 575(+), 650(-), 651(-), 971(+),	1241(-), 1269(-), 1419(-), 1488(-), 1500(+), 1565(-), 1595(+), 1701(+), 1758(+), 267(+), 341(-), 361(-), 381(-), 409(-),	11(-), 1181(+), 1194(+), 1374(+), 1565(+), 1752(+), 1892(+), 780(+), 908(+), 941(-), 942(-),	1138(-), 1273(-), 1364(-), 1474(-), 1654(-), 1655(-), 298(+), 381(-), 431(+), 432(+), 563(-), 742(-), 782(+), 926(-), 969(+),	1138(-), 1273(-), 1364(-), 1474(-), 1654(-), 1655(-), 298(+), 381(-), 431(+), 432(+), 563(-), 742(-), 782(+), 926(-), 969(+),	1095(+), 118(+), 1265(+), 1339(-), 143(+), 1626(+), 1632(+), 1653(+), 1794(-), 1795(-), 1817(-), 258(-), 519(+), 542(+), 58(+), 804(-), 827(-), 944(-),	1710(+), 565(+), 587(+), 588(+), 647(+), 648(+), 668(+), 683(-), 701(+), 734(-), 806(-),	1108(-), 1201(-), 1494(-), 1550(+), 1551(+), 1582(+), 1649(+), 1650(+), 305(+), 306(+), 537(-), 563(-), 659(-), 660(-),	1401(-), 1509(-), 247(-), 472(-), 480(-), 871(+), 927(+), 960(-), 97(+),	1083(+), 1140(-), 1310(+), 1381(+), 1448(-), 1449(-), 1599(-), 1600(-), 1639(+), 1667(-), 1668(-), 1905(-), 224(+), 358(+), 448(+), 511(-), 541(+), 613(+), 652(+), 752(+), 868(+),	1061(-), 1370(-), 1428(+), 1557(+), 1558(+), 1598(+), 1697(-), 1712(-), 1770(+), 1829(-), 1930(-), 1973(+),	1223(-), 1264(+), 1442(+), 1841(-), 1854(-), 1881(-), 263(+), 273(+), 295(+), 341(+), 369(+), 45(+), 513(-), 585(-), 648(-), 820(+), 981(+),	1331(+), 1519(-), 1696(-), 1819(-), 380(-), 532(-), 533(-), 73(+), 808(-), 828(-),	1080(-), 1235(-), 1394(+), 1407(+), 1449(+), 1596(-), 1597(-), 1604(+), 1616(-), 1650(-), 1716(-), 1847(-), 638(+), 658(-), 789(-), 805(+),	1481(-), 1744(-), 246(+), 365(-), 374(+), 664(+), 724(-), 744(-),	75(-),	1070(+), 1236(+), 1505(+), 1506(+), 1539(+), 1540(+), 1702(+), 1914(-), 1915(-), 1947(-), 675(+), 676(+), 712(-), 789(+), 790(+),	1574(-), 1608(-), 212(-), 285(-),	1570(+), 1621(+), 1782(-),	1167(+), 1168(+), 1208(+), 1216(+), 1248(+), 1249(+), 1262(+), 1263(+), 1404(-), 1431(+), 1442(-), 1471(-), 1591(-), 1773(+), 1913(-), 246(-), 292(+), 369(+), 453(+), 538(-), 748(+), 749(+), 847(+), 858(+),	1000(+), 1050(+), 1200(-), 1209(-), 1216(-), 1295(-), 1415(+), 1573(-), 1691(+), 1916(-), 265(+), 709(+), 768(-), 803(+), 804(+), 864(+), 865(+), 873(+), 944(+),	1417(-), 1886(-), 1887(-), 36(-), 37(-), 413(+), 414(+), 94(-), 95(-),	1168(-), 1315(+), 1440(+), 1441(+), 1519(+), 1520(+), 1825(+), 533(+), 836(+),	1113(-), 1250(-), 13(-), 1333(+), 1411(-), 1412(-), 205(+),	1002(+), 1023(-), 1052(+), 1065(+), 1066(+), 1072(+), 1120(-), 1129(+), 1164(-), 1174(-), 1379(+), 1557(+), 1920(+), 1960(-), 208(+), 290(+), 291(+), 502(+), 53(-), 536(+), 54(-), 574(-), 844(-), 919(+), 986(+),	1338(-), 1339(-), 1373(-), 1459(-), 1555(-), 1699(-), 1770(-), 211(-), 403(-), 429(+), 484(+), 526(-), 887(+),	1133(-), 1272(+), 1302(+), 1360(-), 1477(+), 518(+), 540(-), 574(+), 653(-), 692(-), 708(+), 97(-), 979(-),	103(-), 1107(+), 1493(+), 1531(+), 1532(+), 1752(+), 179(+), 1795(-), 228(+), 67(+), 700(-), 701(-), 709(-), 728(+), 898(-), 96(+),	1105(+), 1591(+), 1678(-), 1708(-), 1762(-), 1763(-), 328(+), 534(+), 695(-), 826(+), 874(+),	1142(-), 120(+), 1202(-), 1353(+), 1387(-), 1418(-), 1419(-), 1554(+), 1586(+), 1600(-), 163(+), 1655(-), 1697(-), 1904(-), 1954(-), 1977(+), 213(-), 335(+), 39(-), 467(-), 714(-), 715(-), 724(-),	114(-), 115(-), 1169(-), 1211(-), 1241(-), 1378(+), 1675(+), 28(+), 72(+), 80(+), 902(-), 967(+),	1521(+), 1527(+), 1691(-), 1749(-), 318(+), 552(-), 575(+), 723(-), 789(-), 803(-), 884(+), 988(-),	1185(+), 1357(-), 1669(-), 1795(-), 39(+), 682(-), 907(+),	1086(+), 1181(+), 1182(+), 1189(+), 1335(-), 1493(-), 1494(-), 232(-), 401(-), 402(-), 591(-), 601(+), 685(-), 69(+), 738(-), 873(-),	1039(+), 1040(+), 1267(+), 1462(+), 1814(-), 1940(-), 1946(-), 1947(-), 240(-), 312(-), 728(-), 742(-), 754(-), 788(-), 829(-),	1414(-), 1546(+), 1562(+), 1604(-), 234(+), 243(+), 249(+), 500(+), 501(+), 553(+), 569(-), 570(-), 67(+), 84(+),	1022(+), 735(-), 736(-), 939(+), 954(-),	115(+), 1488(+), 1514(-), 1515(-), 1775(+), 473(+), 60(+),	1080(+), 1581(-), 897(+),	1073(-), 1091(+), 1214(-), 1633(+), 1658(+), 1937(+), 498(-), 506(-), 600(+), 635(+), 679(-),	1588(+), 1812(+), 1813(+), 614(+), 814(-),
GT1CORE	1188(-),	-	915(+), 917(-),	915(+), 917(-),	1892(-),	-	-	759(+),	-	1678(+),	-	1482(+),	1482(+),	134(+), 9(-),	-	-	1333(-),	-	1919(+),	826(-),	563(+),	-	1086(-),	32(+),	-	160(-), 507(+),	-	-	-	771(-),	1474(-),	-	-	-	-	-	-	1546(-), 1645(-),	-	-	-	117(-),	1058(-),	-	1014(+), 119(+),	-	1488(+),	-	1464(-),
GT1GMSCAM4	1200(+), 1619(+), 1782(+), 47(+),	1530(-),	158(+), 1697(+), 1729(+),	158(+), 1697(+), 1729(+),	1427(+), 1660(+), 501(+), 611(-), 662(-),	1489(+), 755(-),	1489(+), 755(-),	1208(+), 125(-), 1251(-), 749(+), 942(+),	1010(-), 1177(-), 650(-), 971(+),	1500(+), 1758(+), 361(-),	1892(+), 780(+),	1364(-), 1654(-), 381(-), 432(+),	1364(-), 1654(-), 381(-), 432(+),	1626(+), 1794(-), 258(-),	648(+), 683(-),	1108(-), 1201(-), 1494(-), 1551(+), 1650(+),	472(-), 480(-), 960(-),	1381(+), 1448(-), 1667(-), 224(+), 511(-), 613(+),	1558(+), 1598(+), 1697(-), 1829(-), 1930(-),	1442(+), 1881(-), 273(+), 295(+),	1819(-), 532(-),	1080(-), 1235(-), 805(+),	1481(-), 744(-),	-	1506(+), 1540(+), 1702(+), 676(+), 790(+),	1574(-),	-	1168(+), 1216(+), 1249(+), 1263(+), 1431(+), 1471(-), 1591(-), 369(+), 453(+),	1209(-), 709(+), 804(+), 865(+),	36(-), 94(-),	1168(-),	1113(-),	1023(-), 1052(+), 1066(+), 1174(-), 208(+), 291(+), 502(+), 53(-), 919(+),	1338(-), 1373(-), 1555(-), 403(-), 526(-),	1133(-), 653(-), 97(-),	103(-), 1493(+), 1795(-), 700(-), 709(-),	1105(+), 874(+),	1142(-), 1202(-), 1600(-), 335(+), 714(-), 724(-),	114(-), 1378(+), 72(+), 80(+),	1521(+), 1749(-),	1357(-), 1795(-), 682(-),	1182(+), 1493(-), 401(-), 685(-),	1946(-),	1546(+), 243(+), 569(-), 67(+),	735(-),	115(+), 1514(-),	-	1214(-), 1937(+), 600(+),	-
GT1MOTIFPSRBCS	-	-	-	-	-	-	-	-	-	-	-	-	-	-	-	-	-	-	-	-	-	-	-	-	1066(+),	-	-	-	-	-	-	-	-	-	-	-	-	-	-	-	-	-	-	-	-	-	-	-	-
GTGANTG10	1119(+), 125(+), 1351(-), 1682(-), 1698(-), 1815(-),	1(+), 1024(+), 1059(+), 1122(-), 1150(+), 1190(-), 151(+), 1515(-), 1776(-), 1903(-), 247(-), 679(+), 949(-),	1208(+), 1326(-), 142(-), 1594(-), 1658(-), 183(-), 1957(-), 227(-), 275(-), 491(+), 503(+), 621(-), 662(+), 71(-), 759(-), 797(+), 932(+),	1208(+), 1326(-), 142(-), 1594(-), 1658(-), 183(-), 1957(-), 227(-), 275(-), 491(+), 503(+), 621(-), 662(+), 71(-), 759(-), 797(+), 932(+),	1004(+), 1206(+), 1265(+), 1593(+), 175(-), 1816(+), 1912(-), 1936(+), 1978(-), 272(-), 438(-), 526(+), 534(-), 6(+), 631(-), 697(-), 885(-), 966(+),	1025(-), 1153(-), 132(+), 136(+), 159(-), 1935(-), 306(-), 445(+), 763(-), 931(+),	1025(-), 1153(-), 132(+), 136(+), 159(-), 1935(-), 306(-), 445(+), 763(-), 931(+),	1045(+), 1334(+), 1766(+), 1949(+), 246(+),	168(+), 1783(+), 1840(-), 245(+), 419(-), 605(+), 737(-), 85(-), 864(-),	11(-), 1230(+), 1517(+), 1532(-), 1799(+), 1923(-), 478(-), 504(-), 530(-), 701(+), 94(+),	1008(+), 110(-), 180(-), 1829(+), 1835(+), 1940(-), 1981(-), 22(+), 476(-), 645(-), 666(-), 701(+), 746(-), 878(-), 90(-),	1107(+), 1187(-), 1192(+), 1311(+), 1368(-), 1432(-), 1453(-), 1551(-), 1609(-), 1707(+), 1875(-), 1898(-), 1936(-), 1984(-), 219(-), 294(+), 419(+), 682(+), 690(-), 701(-), 746(-), 902(-),	1107(+), 1187(-), 1192(+), 1311(+), 1368(-), 1432(-), 1453(-), 1551(-), 1609(-), 1707(+), 1875(-), 1898(-), 1936(-), 1984(-), 219(-), 294(+), 419(+), 682(+), 690(-), 701(-), 746(-), 902(-),	1199(-), 1263(+), 1313(+), 1394(-), 1406(-), 1458(-), 1648(+), 1676(+), 1812(-), 1821(-), 1871(-), 189(+), 51(-), 747(-), 903(-), 917(+), 939(-), 968(+), 975(+),	118(-), 1580(+), 1613(+), 1617(-), 1719(+), 1727(+), 1738(-), 1744(+), 1757(+), 1982(-), 376(+), 723(+), 746(-), 765(-), 846(-), 853(-),	1035(+), 1090(-), 1295(+), 1422(-), 1439(+), 1609(+), 1746(-), 268(-), 289(-), 328(-), 516(-), 558(-), 626(-), 811(-), 983(+),	1142(-), 1148(-), 1195(+), 1431(-), 1539(-), 1567(-), 1574(-), 1742(-), 1853(+), 1984(-),	1(-), 1147(-), 14(+), 1566(+), 1589(+), 1723(+), 1736(+), 1751(+), 1757(-), 369(+), 525(-), 608(-), 650(+), 657(-), 788(+), 792(-), 8(-), 831(+), 850(+), 935(-), 980(+),	1015(+), 1183(+), 1592(-), 1837(-), 271(+), 283(+), 381(-), 411(-), 420(-), 609(+), 64(-), 675(+), 697(-), 987(-),	103(+), 1135(+), 1320(+), 1578(+), 26(+), 476(+), 500(-), 612(+), 716(-), 873(+),	1142(+), 126(+), 1277(-), 1336(-), 1392(+), 1598(+), 1625(-), 1692(+), 1775(-), 1788(+), 1949(-), 214(+), 316(+), 350(-), 407(-), 477(+), 494(-), 508(-), 966(-),	1196(-), 1326(-), 1358(+), 148(-), 1555(+), 1576(+), 1797(-), 1842(+), 1887(+), 246(-), 35(-), 509(+), 547(+), 689(-), 861(+), 887(+),	112(+), 1221(+), 1466(+), 1672(+), 18(+), 369(-),	1817(-), 1843(-), 1858(+),	1042(+), 1068(+), 1217(-), 1261(-), 1643(-), 195(+), 1978(-), 25(-), 436(+), 568(-), 766(-), 796(-), 914(+),	1333(+), 143(+), 1516(-), 178(+), 1807(-), 1946(-), 235(+), 241(-), 361(+), 496(+), 620(+), 659(-), 675(-), 862(-), 910(+), 955(-),	1189(+), 1210(+), 1238(+), 1270(-), 1322(-), 1466(-), 1807(-), 1878(-), 1918(+), 1943(-), 278(+), 347(+), 515(+), 53(+), 57(+), 802(+), 869(-), 879(-),	1004(-), 1127(+), 1279(-), 1475(-), 1577(-), 166(+), 1689(-), 1714(-), 186(-), 202(-), 283(+), 44(+), 513(-), 567(+), 767(+), 798(-), 845(+),	1243(+), 1345(-), 1384(+), 1393(-), 1442(+), 1451(-), 1596(+), 1656(-), 1842(-), 1864(-), 187(-), 1886(-), 1943(-), 1947(+), 270(-), 291(-), 318(-), 483(-),	113(-), 1150(+), 1160(+), 1176(-), 1218(+), 1336(-), 1350(-), 1497(-), 1505(-), 1530(-), 1553(+), 1688(+), 1828(+), 1937(+), 322(-), 47(+), 516(+), 536(-), 594(-), 60(-), 601(+), 688(-), 981(+),	1302(+), 1385(-), 1495(+), 175(+), 1877(-), 553(+),	1353(-), 1481(-), 1581(+), 1909(+), 409(-), 518(+), 611(+), 785(+), 934(+),	1144(+), 1183(+), 1259(-), 1432(-), 1507(+), 1703(-), 1851(-), 342(+), 350(-), 36(+), 397(-), 752(-),	1129(+), 1147(+), 116(-), 1627(-), 1635(+), 1655(-), 1884(-), 1898(-), 274(+), 36(-), 381(-), 468(-), 606(-), 78(-), 844(+), 931(-),	1122(-), 1426(+), 1620(+), 1628(+), 1682(-), 1728(+), 1878(-), 1894(-), 244(-), 252(-), 261(-), 284(+), 696(-), 729(-), 983(-),	117(-), 1184(+), 1258(+), 1272(-), 1396(+), 160(-), 1670(-), 1831(-), 1864(-), 202(+), 222(-), 303(+), 614(+),	1011(-), 1088(-), 1137(-), 1144(-), 1208(-), 1278(+), 1286(-), 1322(-), 1397(+), 1414(-), 1537(-), 1636(-), 1740(+), 1785(-), 507(+), 612(+), 833(+), 936(+),	1137(+), 1175(+), 1454(-), 1659(-), 1914(+), 242(-), 356(-), 43(-), 51(-), 524(+), 554(+), 574(-),	1071(-), 1197(-), 1398(-), 1617(+), 1667(+), 1800(-), 196(-), 202(-), 478(+), 483(+), 528(+), 568(+), 764(+), 78(+), 825(+),	101(+), 1109(+), 1180(-), 1309(-), 1533(+), 1659(+), 1713(-), 1857(-), 273(+), 5(-), 583(-), 937(+), 984(-),	1183(+), 1268(+), 1297(+), 1459(+), 1599(+), 1673(-), 172(+), 1799(-), 190(+), 260(+), 356(-), 469(+), 755(-), 933(-),	109(-), 1108(+), 1165(-), 1295(+), 1707(-), 174(-), 180(+), 75(+), 84(+), 896(-), 977(-),	1096(+), 1100(-), 1246(+), 1323(-), 1338(-), 1546(-), 1561(-), 1644(+), 1793(-), 209(+), 307(+), 337(+), 353(+), 361(+), 370(+), 703(-), 809(+), 837(+), 937(+), 995(-),	1092(-), 1133(-), 1178(-), 1297(-), 1319(-), 1326(-), 1362(-), 144(-), 1470(+), 1538(-), 1608(-), 1715(+), 1721(+), 181(-), 1812(-), 1890(-), 1926(-), 202(+), 285(-), 31(-), 330(-), 403(-), 419(-), 739(+), 781(-), 799(+), 859(+), 864(-),	103(-), 1140(+), 1685(+), 185(+), 190(+), 196(-), 368(-), 541(-), 652(+), 705(-), 754(+), 802(+), 850(-),	1014(-), 1126(+), 1137(+), 1188(+), 1201(+), 1213(+), 1226(+), 124(-), 1258(+), 131(+), 1392(+), 1446(+), 1524(+), 1584(-), 1829(+), 1992(-), 227(+), 756(+), 761(-), 856(+),	1404(-), 1497(+), 1530(+), 1598(-), 1630(-), 1667(+), 261(-), 744(-), 837(-), 849(-), 911(-), 945(-),	1064(+), 109(+), 1325(+), 1351(+), 1358(+), 139(+), 1401(-), 1460(-), 1647(+), 17(+), 1771(-), 1784(-), 60(+), 78(+), 944(-), 992(+),	1573(+), 1666(+), 1688(+), 1778(+), 1818(-), 1946(-), 1956(-), 355(+), 622(+), 777(-), 928(-),
HBOXCONSENSUSPVCHS	-	-	-	-	-	-	-	-	-	-	-	-	-	-	-	-	-	-	-	-	-	-	-	-	-	-	-	-	-	-	-	-	-	-	-	-	-	-	-	-	-	-	-	-	-	-	-	-	-
HDZIP2ATATHB2	-	-	-	-	-	-	-	-	-	-	-	-	-	-	-	-	-	-	-	-	-	-	1352(+),	-	-	-	-	-	747(+),	-	-	-	-	-	-	-	-	-	-	-	-	-	1269(+),	-	-	-	-	-	-
HEXAMERATH4	-	-	1096(+), 1948(+),	1096(+), 1948(+),	-	-	-	-	1687(-), 1737(-), 1848(+), 811(-),	461(+), 488(+), 514(+), 540(+),	-	-	-	-	1007(-), 1046(-), 1844(-), 193(+), 344(-),	1299(-), 1347(-), 1445(-),	-	1412(-),	1087(-), 1233(+), 194(-), 783(+), 916(+),	1503(-), 1858(+),	-	256(+), 514(-),	-	-	-	1949(+), 1981(+),	1038(+), 522(+), 733(-),	303(-), 39(-), 915(-),	1767(+), 1796(+), 1956(+), 69(+),	-	-	1605(+),	1618(+),	1471(-),	-	648(+),	291(+), 579(-),	-	1844(-),	223(-),	-	1766(+), 1781(-), 1795(-), 1842(+), 786(+),	-	1143(+),	1486(-), 1501(-), 1680(-),	1770(+), 578(-),	1944(-), 410(+), 800(+),	1231(-),	736(-),
HEXAT	-	-	-	-	-	-	-	-	-	-	-	-	-	-	-	-	26(+), 315(-),	-	-	-	-	-	-	-	-	-	-	-	-	-	328(+),	-	-	-	-	-	-	-	-	-	-	463(+),	1844(-),	-	-	-	-	-	-
HEXMOTIFTAH3H4	-	-	392(+),	392(+),	-	441(-),	441(-),	-	-	-	-	1248(+), 1307(-), 1429(+),	1248(+), 1307(-), 1429(+),	1662(-), 1677(-),	1597(+),	-	26(-), 317(+),	-	-	-	-	1323(+), 1794(+), 37(+),	-	-	-	-	-	1514(+),	-	533(+),	328(-),	-	749(+),	113(+), 1636(-), 1652(+),	-	1582(+), 216(+),	-	550(-),	-	1177(+),	-	463(-), 974(+),	1846(+),	-	-	121(+),	1272(+),	1065(-), 1842(+),	-
HSE	-	-	-	-	-	-	-	-	-	-	-	-	-	-	-	-	-	-	-	-	-	-	-	-	-	-	-	-	-	-	-	-	-	-	-	-	-	-	-	-	-	-	-	-	-	-	1174(+), 1174(-),	-	-
IBOX	1938(-),	-	-	-	-	734(-),	734(-),	-	-	315(+), 64(-),	1176(+),	607(-),	607(-),	-	1686(+), 489(+), 739(-),	489(-),	562(+), 904(+),	465(+),	1259(+), 1808(-),	975(+),	356(+),	1747(-), 984(+),	-	1904(-),	300(-),	-	1558(+),	1147(+), 1178(+), 569(+),	1939(-),	1815(+), 682(+),	-	283(+),	-	1037(-),	-	-	-	1630(-), 1707(-),	-	-	214(+), 988(-),	-	-	-	1722(-),	-	399(-),	-	-
IBOXCORE	1939(-), 241(+), 857(+), 953(+),	1159(-), 681(+),	577(+),	577(+),	476(-),	477(-), 735(-),	477(-), 735(-),	1404(+), 1768(+), 479(-), 529(+),	252(-), 391(-),	1420(-), 1489(-), 1566(-), 1595(+), 315(+), 410(-), 431(-), 65(-),	1176(+), 1328(-), 1565(+), 1752(+),	1274(-), 298(+), 608(-),	1274(-), 298(+), 608(-),	118(+), 1265(+), 1340(-), 143(+), 1653(+), 542(+), 828(-),	1686(+), 489(+), 740(-),	1264(-), 490(-), 564(-), 821(-), 840(+),	1510(-), 562(+), 871(+), 904(+),	1607(-), 465(+), 752(+),	1259(+), 1371(-), 1428(+), 1809(-),	820(+), 975(+), 981(+),	1441(-), 1520(-), 356(+), 381(-), 809(-),	1286(+), 1394(+), 1449(+), 1604(+), 1748(-), 1848(-), 984(+),	1745(-), 664(+),	1905(-), 76(-),	1070(+), 1236(+), 301(-), 328(+), 713(-),	213(-),	1558(+),	1147(+), 1178(+), 247(-), 292(+), 569(+),	1000(+), 1574(-), 1917(-), 1940(-),	1418(-), 1815(+), 682(+),	-	1333(+), 205(+), 283(+),	1072(+), 1165(-), 1379(+), 845(-),	1038(-), 429(+), 887(+),	1272(+), 1302(+), 369(-), 541(-),	67(+), 899(-),	1679(-),	120(+), 1353(+), 1586(+), 163(+), 1631(-), 1708(-), 1905(-), 1977(+), 387(-), 40(-),	1322(+), 1675(+),	1692(-), 318(+), 724(-), 790(-), 804(-), 884(+), 989(-),	1185(+), 1670(-), 214(+), 907(+), 989(-),	601(+),	1009(+), 1182(+), 1267(+), 241(-),	1415(-), 1605(-), 249(+),	1723(-), 939(+), 955(-),	473(+),	1080(+), 1582(-), 400(-), 897(+),	507(-), 635(+),	614(+), 858(-),
IBOXCORENT	1937(-),	-	-	-	-	-	-	-	-	315(+),	1176(+),	606(-),	606(-),	-	489(+), 738(-),	-	562(+), 904(+),	-	1259(+),	975(+),	356(+),	-	-	-	299(-),	-	1558(+),	1147(+), 1178(+), 569(+),	1938(-),	-	-	283(+),	-	1036(-),	-	-	-	1629(-), 1706(-),	-	-	214(+),	-	-	-	-	-	-	-	-
INRNTPSADB	1076(+), 1350(+),	864(-), 885(-),	1319(+),	1319(+),	298(+), 673(+),	19(+), 1934(+), 47(+),	19(+), 1934(+), 47(+),	1292(-), 751(-), 807(-),	1196(+), 290(+), 826(-),	-	574(-),	328(-), 337(-), 518(-),	328(-), 337(-), 518(-),	1870(+),	764(+), 845(+),	1384(-), 1436(-), 1653(-), 1666(-),	1012(-), 1436(+), 798(+), 862(-),	1383(-), 906(-),	-	36(-), 457(-), 478(-),	1911(+), 211(-), 709(-), 789(+), 884(+), 914(+),	-	433(+),	-	1450(+),	437(+),	505(+), 868(+),	1223(-), 1775(-), 535(+), 679(+), 750(-),	116(-), 1613(-), 868(-),	1147(-), 1883(+), 351(-), 50(-), 912(-),	1063(-), 304(+), 528(-), 550(-),	838(-),	1054(-), 1084(+), 1092(-),	1268(+), 1348(-), 829(-),	150(-), 663(-), 890(+), 930(-),	1108(-), 1195(-), 1271(+), 1806(+),	1784(+),	618(+),	565(-), 75(-),	106(+), 137(+), 1856(+),	1147(-), 1456(-), 1520(+), 1531(-), 200(-), 535(+), 754(+), 776(-),	397(+), 670(-), 725(+),	1117(-), 334(-), 350(-), 702(+), 739(+),	1476(-), 1673(-),	849(+), 947(-),	1886(-), 782(-), 853(-),	-	1070(+), 595(-), 744(+),	125(-),
INTRONLOWER	1725(-), 1727(+), 868(+),	64(-),	549(+), 880(-),	549(+), 880(-),	1991(+), 326(-),	-	-	-	-	783(+), 902(-),	406(-),	1289(-), 390(-), 392(+), 513(+),	1289(-), 390(-), 392(+), 513(+),	-	1108(+),	20(+), 825(-),	1370(-),	1853(-), 702(+),	1022(+), 137(-), 232(+),	-	-	1819(+),	768(-),	-	-	1712(+),	19(-),	-	1460(-), 579(+),	1449(-),	-	1356(-), 1920(-),	-	64(-), 66(+),	-	315(+), 807(+),	1985(-),	888(+),	1600(-), 1967(-),	-	-	1717(+),	-	789(-),	1468(-), 1625(+), 67(-),	670(+),	-	-	-
INTRONUPPER	-	-	-	-	-	-	-	-	-	-	-	-	-	-	-	-	-	-	-	-	-	-	-	-	-	-	-	-	-	-	-	-	-	-	-	-	-	-	-	-	-	-	-	-	-	-	-	-	-
IRO2OS	-	-	-	-	-	-	-	-	-	-	-	-	-	-	-	-	-	-	671(-),	-	-	-	-	-	-	1865(-),	-	-	-	-	-	1739(-), 1740(+),	-	-	32(-), 33(+),	-	-	128(+),	-	475(-),	-	-	1794(+), 833(-),	-	-	127(-),	-	-	-
L1BOXATPDF1	-	-	-	-	-	1058(+),	1058(+),	1406(+),	-	-	1567(+),	-	-	-	-	-	-	-	-	-	-	-	-	-	-	1149(+),	-	-	-	-	605(-), 681(-),	-	-	-	-	-	-	-	-	-	1122(+),	-	-	-	-	-	-	-	-
LEAFYATAG	-	-	-	-	-	-	-	-	-	-	-	-	-	-	-	-	-	-	-	-	-	-	-	-	-	-	-	-	-	-	874(+),	-	-	-	-	-	-	-	-	1104(+),	-	-	-	-	-	-	-	1522(-),	-
LECPLEACS2	955(+),	-	-	-	-	-	-	94(+),	-	-	-	1021(+), 1566(+),	1021(+), 1566(+),	-	-	-	392(+),	-	-	-	1001(+),	-	-	-	-	-	-	-	1693(+), 970(+),	-	-	-	593(-), 973(+),	-	-	49(-), 8(-),	1015(+),	-	-	-	9(-), 909(+),	-	-	1515(+),	-	-	-	-	-
LREBOXIPCCHS1	-	-	-	-	-	-	-	-	-	-	-	-	-	-	-	-	-	-	-	-	-	-	-	-	-	-	-	-	-	-	-	-	-	-	-	-	-	-	-	-	-	-	-	-	-	-	-	-	-
LRENPCABE	-	-	-	-	-	-	-	-	-	-	-	-	-	-	1086(-),	-	-	-	-	-	-	-	478(+),	-	-	1470(+),	-	-	-	-	-	-	-	-	-	-	-	-	-	372(+),	-	-	-	-	-	-	-	-	-
LTRE1HVBLT49	-	-	-	-	-	-	-	-	1179(-), 329(-), 969(+),	-	-	1127(-),	1127(-),	-	-	-	-	-	1251(+), 296(+),	1717(+), 589(+),	-	1904(-), 632(-),	-	-	1672(+),	1576(-),	-	-	1611(+),	-	-	1115(-),	-	1483(+),	1410(+),	1846(+),	1103(+), 901(-),	-	1243(-),	-	1748(-), 767(-),	-	-	241(+),	-	-	1067(+),	1631(+), 1935(+),	1258(-),
LTREATLTI78	-	-	-	-	-	874(+),	874(+),	-	-	-	-	-	-	-	-	-	-	-	-	-	1699(+),	-	-	-	-	-	1184(-),	-	-	-	-	495(+),	-	-	-	-	-	-	-	-	-	-	-	-	-	-	-	-	1338(+), 400(+),
LTRECOREATCOR15	1455(+),	1693(+), 1985(+), 1995(-),	1113(+), 1184(-), 1846(+), 781(+),	1113(+), 1184(-), 1846(+), 781(+),	1168(+),	843(+), 875(+),	843(+), 875(+),	1220(-),	1382(+), 1880(-), 1907(+), 385(-),	1360(-), 536(+), 666(+),	-	175(+), 1851(+),	175(+), 1851(+),	1566(-), 1589(+), 1597(-), 1681(-), 1761(+),	1092(-), 140(+), 1809(-), 276(-), 367(-), 79(+),	-	1295(+), 1648(+),	1128(+), 1740(-), 1967(+), 47(+), 89(+),	1096(-), 1124(+), 1148(-), 1218(+), 1283(-), 1803(-), 1996(+), 473(+),	1653(+), 1712(+),	1089(+), 1700(+), 20(-), 221(-), 666(+),	279(+), 469(-),	1700(+), 1967(+), 298(+), 514(-), 529(-), 619(+), 943(+),	1924(-),	12(+), 1719(+), 172(+), 1822(+), 578(+), 59(+), 606(-),	722(+),	1017(+), 1040(-), 1185(-), 778(-), 836(+),	1105(+), 22(+), 914(+),	1790(+), 1810(-), 1958(-), 71(-),	-	524(-),	1058(+), 1607(-), 1900(-), 496(+), 522(+), 721(-), 819(-), 875(+), 909(-), 922(-),	-	131(+), 1470(+), 1645(-), 1747(+),	134(-), 1864(+),	376(+), 796(+), 912(+),	113(-), 171(-), 432(+),	-	1843(+),	1942(-), 471(+),	-	1447(-), 1559(+), 708(+), 971(+),	104(-),	593(+), 654(+),	1031(+),	158(+), 57(-),	537(-), 585(-),	527(-),	1069(+), 1339(+), 196(-), 401(+),
MARABOX1	-	-	-	-	-	-	-	-	-	-	-	-	-	-	-	-	-	-	1747(-),	-	-	-	-	-	-	-	-	-	775(+),	-	-	-	953(-),	-	-	-	1770(-),	-	-	-	-	-	1956(-),	1385(+), 1389(+), 1393(+), 1397(+),	-	-	-	-	-
MARARS	-	-	-	-	-	-	-	-	-	-	-	-	-	-	-	-	-	231(-),	-	-	-	-	-	-	-	-	-	-	-	-	-	-	-	-	-	-	-	-	-	-	-	-	-	-	-	-	-	-	-
MARTBOX	1303(-), 78(-),	1410(-), 1411(-),	-	-	-	395(+),	395(+),	-	-	-	1083(+),	1538(-),	1538(-),	-	-	1009(+), 1207(-),	-	225(-), 230(-), 711(+),	-	-	-	1690(+),	-	-	-	-	-	-	806(-),	-	1828(-),	-	-	395(+), 398(+), 629(-), 659(-),	-	1053(+), 1412(+), 1417(+), 1441(+), 1538(-), 1544(-), 1547(-),	962(+),	-	-	-	1040(+), 12(+),	-	129(+), 132(+), 140(+), 1409(-), 1412(-), 1415(-),	1582(-), 1584(-),	225(-),	-	-	1938(-),	-
MNF1ZMPPC1	-	-	-	-	-	-	-	-	-	-	-	-	-	-	-	-	-	-	-	-	-	-	-	-	-	-	-	1336(-),	-	-	1668(+),	-	-	-	-	-	-	-	-	-	-	-	-	-	-	-	-	-	-
MREATCHS	-	-	-	-	-	-	-	-	-	-	-	-	-	-	-	-	-	-	-	-	-	-	-	-	-	-	-	-	-	-	-	-	-	-	-	-	-	-	-	-	-	-	-	-	-	-	-	-	-
MRNA3ENDTAH3	-	-	-	-	-	-	-	1288(+),	-	-	-	-	-	-	-	-	-	-	-	-	-	-	-	-	-	-	-	-	-	-	-	-	-	-	-	-	-	-	-	-	-	-	-	-	-	-	-	-	-
MSACRCYM	-	-	-	-	-	-	-	-	-	-	-	-	-	-	-	-	-	-	-	-	-	-	-	-	-	-	-	-	-	-	-	-	-	-	-	-	-	-	-	-	-	-	-	-	-	-	-	-	-
MYB1AT	1148(+), 1436(+), 945(+),	977(-),	1010(-), 1414(-), 163(+), 270(-), 914(-), 918(+),	1010(-), 1414(-), 163(+), 270(-), 914(-), 918(+),	358(-),	-	-	1501(-), 1534(-), 907(+), 924(+),	27(-),	1027(+), 1443(-),	1542(-),	1063(+), 1505(-), 800(+), 913(-),	1063(+), 1505(-), 800(+), 913(-),	133(-), 439(-), 68(-),	-	1525(-),	1961(+), 257(+),	763(+),	1270(-), 89(-),	827(+),	1114(+), 1559(+), 1672(-), 1714(+), 500(-), 562(-),	677(-),	-	-	1602(-),	1212(+), 221(-), 506(-),	1391(+), 152(+), 339(+),	135(-), 237(-),	306(+), 730(+),	-	223(+),	10(-), 1633(+), 1875(+),	247(+), 60(+), 729(-),	1209(-), 1321(+), 453(-),	29(+), 366(-),	1071(-), 1595(+), 1629(-), 1764(-), 1890(+), 1909(+),	-	1547(+), 21(-), 302(+),	429(-), 840(-),	1892(+), 25(+),	131(+), 1354(-), 1480(-), 1632(-), 1648(-),	721(-), 822(+),	1059(+), 265(-),	1209(-), 1646(+), 87(+),	118(-), 40(-),	1665(+),	113(-),	1208(-), 295(+), 580(+),	1473(+), 1501(+), 1600(+),
MYB1LEPR	-	-	-	-	-	-	-	178(-),	713(+),	1782(+),	-	-	-	243(+),	-	1054(+), 1159(+),	-	275(-),	-	299(-),	-	-	-	-	-	-	-	-	-	17(+),	-	-	258(+),	-	-	480(-),	-	-	-	-	-	-	167(+),	-	-	1709(-),	-	-	-
MYB26PS	-	-	-	-	-	-	-	-	213(+),	-	-	-	-	-	-	-	-	-	-	-	-	-	-	-	-	-	-	-	1025(-),	-	-	-	-	-	-	-	-	-	-	-	-	-	-	-	-	-	-	-	-
MYB2AT	1335(+), 413(+),	108(+), 1788(+),	627(+),	627(+),	99(-),	-	-	1778(-), 624(-),	-	-	-	-	-	1447(+), 570(-),	-	842(+),	-	-	-	-	-	-	610(+),	-	-	-	1977(+),	-	-	-	1218(-), 611(+), 687(+),	-	-	-	1648(-), 739(+),	1688(-), 483(+),	929(-),	1042(-),	-	563(+),	-	1363(-),	-	-	-	-	1004(+), 33(-),	124(-), 1437(-),	1367(+),
MYB2CONSENSUSAT	1335(+), 413(+),	1028(+), 108(+), 143(+), 1558(+), 1788(+),	1103(+), 278(-), 347(-), 463(+), 627(+), 734(+),	1103(+), 278(-), 347(-), 463(+), 627(+), 734(+),	511(+), 68(-), 99(-),	1893(-),	1893(-),	1345(+), 1364(-), 1778(-), 624(-),	433(-), 477(-),	-	224(-), 268(-), 923(+),	1403(-), 374(+), 49(+),	1403(-), 374(+), 49(+),	1447(+), 232(-), 570(-),	572(+), 673(+), 856(-),	842(+),	1454(+),	1604(-), 278(+), 879(+),	-	1297(-), 703(+), 736(+),	1118(-),	1827(-),	122(+), 539(+), 610(+), 893(-),	-	117(-), 1863(-), 424(+),	1002(+), 1398(+), 1407(-),	1977(+), 434(-),	208(-), 519(+),	1716(-), 254(+),	1251(-), 214(+), 852(-),	111(-), 1218(-), 1456(+), 1652(+), 1659(-), 354(+), 611(+), 687(+), 817(-),	121(+), 1859(+), 429(+), 539(+), 60(+), 951(-),	1217(+), 24(-), 808(-),	1853(+), 938(-),	1648(-), 219(-), 739(+),	1688(-), 208(-), 483(+),	381(-), 690(-), 929(-),	1042(-),	1575(-), 1759(-), 276(-),	1230(-), 292(+), 563(+),	380(-),	1095(-), 1363(-),	1187(+), 1637(+), 292(+), 400(-), 798(-),	-	1524(+), 1689(+), 175(+), 309(+), 421(-),	1712(+), 636(+),	1004(+), 1094(+), 1283(+), 189(-), 33(-),	124(-), 1437(-), 147(+), 299(+), 573(-), 687(-),	1367(+), 632(+), 695(+), 855(-),
MYBATRD22	-	977(-),	-	-	-	-	-	-	-	-	-	-	-	-	-	-	-	-	-	-	1713(+),	-	-	-	-	221(-),	-	-	-	-	-	-	-	-	-	-	-	-	-	-	-	-	-	-	-	-	-	579(+),	1599(+),
MYBCORE	1189(-), 1273(+), 1335(-), 413(-), 528(-),	1028(-), 108(-), 143(-), 1558(-), 1660(+), 1788(-), 559(-), 741(+),	1078(-), 1103(-), 278(+), 347(+), 463(-), 627(-), 734(-), 74(+), 94(-),	1078(-), 1103(-), 278(+), 347(+), 463(-), 627(-), 734(-), 74(+), 94(-),	1442(+), 1733(-), 511(-), 68(+), 99(+),	1194(-), 1893(+), 727(-), 834(-),	1194(-), 1893(+), 727(-), 834(-),	1345(-), 1364(+), 1385(-), 1778(+), 1901(-), 624(+), 744(-), 999(+),	1067(-), 238(-), 433(+), 477(+),	982(-),	1279(+), 1847(+), 224(+), 246(-), 268(+), 923(-),	1403(+), 374(-), 49(-),	1403(+), 374(-), 49(-),	1447(-), 232(+), 450(+), 570(+),	106(+), 1123(+), 1491(+), 572(-), 673(-), 856(+),	100(+), 632(-), 842(-),	1334(-), 1454(-), 1730(+), 458(+),	1035(-), 1096(-), 1241(+), 1290(+), 1604(+), 1611(+), 278(-), 674(-), 879(-), 882(+),	1678(+), 1882(-), 587(-),	1130(-), 1297(+), 1401(+), 703(-), 736(-), 747(-),	1118(+), 1755(-), 232(+), 239(+), 39(+),	1477(-), 1540(+), 1827(+), 4(-),	122(-), 1276(+), 1635(+), 1825(+), 360(+), 496(-), 539(-), 610(-), 893(+),	-	117(+), 1201(+), 1863(+), 424(-),	1002(-), 1398(-), 1407(+), 1507(-),	1579(-), 1730(-), 1977(-), 300(-), 434(+), 926(+),	208(+), 519(-),	1716(+), 254(-), 50(-),	1251(+), 214(-), 852(+),	111(+), 1218(+), 1365(+), 1456(-), 1652(-), 1659(+), 354(-), 611(-), 687(-), 817(+),	121(-), 1417(-), 1859(-), 40(-), 429(-), 539(-), 60(-), 651(-), 673(-), 948(-), 951(+),	1217(-), 1397(-), 24(+), 805(-), 808(+),	1022(-), 1360(+), 1853(-), 938(+),	1550(+), 1598(-), 1648(+), 219(+), 739(-), 82(-),	1688(+), 208(+), 483(-), 636(+),	381(+), 690(+), 718(-), 929(+),	1042(+), 1046(-), 586(-), 653(-),	1575(+), 1715(+), 1759(+), 276(+),	12(-), 1230(+), 1387(-), 1933(-), 20(+), 292(-), 563(-), 728(+), 808(+),	380(+), 426(-), 80(+), 89(-), 95(-),	1095(+), 1224(-), 1363(+), 323(+), 618(+),	1187(-), 1438(+), 1637(-), 165(+), 1658(+), 178(-), 261(+), 292(-), 400(+), 798(+), 870(-),	1255(+), 320(+), 466(-),	1101(+), 1206(+), 1234(+), 1297(-), 1511(-), 1524(-), 1689(-), 175(-), 1773(+), 300(-), 309(-), 421(+),	1712(-), 636(-),	1004(-), 1094(-), 1283(-), 189(+), 288(+), 33(+),	124(+), 1437(+), 147(-), 1670(-), 299(-), 529(+), 573(+), 687(+),	1367(-), 198(+), 393(-), 632(-), 695(-), 855(+),
MYBCOREATCYCB1	-	-	1219(-), 2(-), 278(-), 347(-), 464(+), 735(+), 86(-),	1219(-), 2(-), 278(-), 347(-), 464(+), 735(+), 86(-),	169(+),	1675(-), 208(-), 777(-),	1675(-), 208(-), 777(-),	1301(+), 1346(+), 1359(-), 1364(-), 1609(-),	1007(-), 433(-), 477(-), 510(-),	1054(+), 1127(+), 1141(-), 159(+), 207(+),	224(-), 268(-), 327(+),	1403(-), 144(+), 779(+),	1403(-), 144(+), 779(+),	1699(+), 232(-), 448(+),	1135(-), 573(+), 674(+),	-	1455(+), 1526(-), 900(+),	1422(-), 1604(-), 279(+), 628(+), 634(-), 880(+),	1255(+), 870(+),	1297(-), 1606(-), 737(+),	-	-	123(+), 1540(-), 540(+),	-	1863(-), 1944(-),	1668(-),	1204(+), 1422(-), 434(-),	1390(-), 1496(+), 1783(+), 208(-), 520(+), 711(+),	1716(-), 1775(-), 1781(-), 661(-),	215(+), 852(-),	111(-), 1653(+), 1659(-), 355(+),	122(+), 1860(+), 430(+), 540(+), 61(+), 827(+),	1218(+), 1989(+), 24(-), 781(-),	1407(-), 1448(-), 1854(+), 1985(-), 938(-),	219(-),	183(+), 208(-),	187(-), 544(+), 690(-),	-	1575(-), 1759(-), 276(-), 395(+),	1230(-), 293(+),	1850(-), 1884(-), 380(-),	1745(-),	1188(+), 1638(+), 400(-), 798(-),	1473(+),	1026(+), 1525(+), 1690(+), 176(+), 310(+), 861(-),	1713(+), 637(+),	1284(+), 315(+), 647(-),	148(+), 1698(+), 39(-), 687(-),	1481(+), 1827(-), 1929(-), 633(+), 696(+), 855(-),
MYBGAHV	-	-	-	-	-	-	-	1699(+),	-	-	-	-	-	-	-	1260(-),	1064(-),	-	-	-	46(-), 652(-),	-	1304(+),	-	-	-	-	-	632(-),	-	337(-),	-	-	-	-	1240(-),	1686(-),	1747(-),	-	-	-	-	-	-	-	-	310(+),	-	-
MYBPLANT	-	-	1595(+),	1595(+),	355(-),	743(+),	743(+),	-	213(-), 399(+),	-	69(+),	504(+),	504(+),	-	1137(-), 1452(+),	1988(-), 629(+),	-	-	-	-	-	-	-	-	-	-	153(+), 48(-),	-	1025(+),	1509(+),	-	-	1149(+),	450(-),	-	-	1359(+), 1543(+),	-	-	-	1724(+), 1818(+),	1301(+), 1903(+),	262(-),	-	-	-	392(+),	1342(-), 1346(-),	1271(+), 1317(-), 1389(-),
MYBPZM	1979(+), 792(+),	-	1933(+), 315(+), 383(-), 93(+), 990(-),	1933(+), 315(+), 383(-), 93(+), 990(-),	-	187(+), 1923(+),	187(+), 1923(+),	108(+), 112(+),	-	57(-),	-	919(-),	919(-),	1284(-),	-	1988(-), 631(+),	-	1291(-), 883(-), 915(-),	1881(+),	1621(+),	1213(-), 1846(-), 1896(+),	1125(-),	-	-	1324(+), 819(+),	-	1758(+), 176(+), 48(-), 794(+),	871(+),	1014(+), 1673(+), 1739(-), 222(+),	1511(+), 286(+), 373(+), 585(+),	960(-),	-	-	450(-),	1597(+),	1170(-), 1527(-), 1718(+), 1868(+), 323(-),	1261(+), 1361(+), 1371(+), 1505(+), 1790(+), 1845(+),	-	130(-), 1589(+),	1271(+),	1911(+), 58(-), 790(-),	455(+),	1739(+), 262(-), 465(+),	-	1207(-), 341(+),	1616(+),	1831(-),	1346(-), 289(-), 871(-),	121(-), 1273(+), 1317(-), 183(-), 699(-),
MYBST1	111(-), 1269(-), 789(-), 952(+),	1629(-), 198(+),	328(-), 676(+),	328(-), 676(+),	1379(-), 1928(-), 477(-), 687(+),	-	-	1328(+), 16(-), 480(-),	1485(-), 160(-), 253(-),	1434(-), 432(-),	1358(-), 1404(-), 1429(-), 1909(-), 1920(-), 762(+),	1275(-),	1275(-),	1053(-), 1399(+), 142(+), 541(+), 730(-), 772(+), 829(-),	-	483(-), 548(+), 822(-),	152(+), 545(-), 903(+),	146(-), 802(-),	1258(+), 1287(+), 1343(+), 1372(-), 1422(-), 1427(+), 1757(+),	1101(-), 1217(-), 980(+),	107(-), 1521(-), 728(+),	1285(+), 1448(+), 1749(-), 983(+),	1746(-), 223(-), 584(-), 663(+),	-	1235(+), 714(-),	84(+),	-	1694(-),	1922(-), 691(-), 935(+),	1303(-), 582(-), 704(+),	1502(+), 442(+), 843(-),	1022(-), 1089(-), 1610(+),	1230(+), 1274(+), 13(+),	1039(-), 518(-),	1227(-), 1256(-), 1271(+), 1286(-), 1301(+), 1315(-), 443(+), 849(-),	1223(+), 1407(-), 1705(+), 242(+),	1368(-), 1500(-),	1352(+), 1585(+), 1632(-), 1931(+), 388(-), 444(+), 450(-), 528(+),	1520(-), 1674(+),	1148(-), 1635(-), 1790(-), 825(+), 883(+),	1110(-), 377(-),	600(+),	1008(+),	1454(-), 506(-),	489(-), 634(+), 918(-), 956(-),	-	1754(-), 1873(-), 401(-),	1412(-), 1912(-),	1218(-), 1305(+), 1346(-), 1976(-), 880(-),
MYCATERD1	-	1238(+),	1894(+),	1894(+),	1687(-), 925(-),	936(-),	936(-),	-	-	-	1765(-),	1176(+), 730(+), 935(+),	1176(+), 730(+), 935(+),	1260(+), 271(-),	963(-),	-	1850(+),	308(+), 343(-), 562(+), 785(+), 928(+), 949(+),	1593(-),	381(+), 506(-),	1179(-), 1785(+), 351(-),	1839(+), 858(+),	1456(+), 1475(-), 1602(-), 623(+), 649(-),	-	192(+),	24(-),	-	1673(-),	1487(-), 758(-),	1273(+), 1648(-),	-	-	351(-), 398(-), 81(-),	1736(-), 88(-),	1004(-), 1807(-), 202(+),	161(-),	-	407(-), 575(-),	588(+),	1113(+), 1485(-), 98(+),	-	175(-), 177(+),	1063(+), 672(+),	1437(-), 1927(-),	542(-), 626(-),	1017(-),	1527(+),	1026(-), 1059(-), 1061(+), 1190(-), 1785(-),	61(-),
MYCATRD22	-	1238(-),	1894(-),	1894(-),	1687(+), 925(+),	936(+),	936(+),	-	-	-	1765(+),	1176(-), 730(-), 935(-),	1176(-), 730(-), 935(-),	1260(-), 271(+),	963(+),	-	1850(-),	308(-), 343(+), 562(-), 785(-), 928(-), 949(-),	1593(+),	381(-), 506(+),	1179(+), 1785(-), 351(+),	1839(-), 858(-),	1456(-), 1475(+), 1602(+), 623(-), 649(+),	-	192(-),	24(+),	-	1673(+),	1487(+), 758(+),	1273(-), 1648(+),	-	-	351(+), 398(+), 81(+),	1736(+), 88(+),	1004(+), 1807(+), 202(-),	161(+),	-	407(+), 575(+),	588(-),	1113(-), 1485(+), 98(-),	-	175(+), 177(-),	1063(-), 672(-),	1437(+), 1927(+),	542(+), 626(+),	1017(+),	1527(-),	1026(+), 1059(+), 1061(-), 1190(+), 1785(+),	61(+),
MYCCONSENSUSAT	1182(+), 1182(-), 1516(+), 1516(-), 1707(+), 1707(-), 581(+), 581(-),	1010(+), 1010(-), 1028(+), 1028(-), 1035(+), 1035(-), 1048(+), 1048(-), 1179(+), 1179(-), 1213(+), 1213(-), 1238(+), 1238(-), 1248(+), 1248(-), 1254(+), 1254(-), 1262(+), 1262(-), 143(+), 143(-), 1558(+), 1558(-), 1965(+), 1965(-), 205(+), 205(-), 348(+), 348(-), 382(+), 382(-), 590(+), 590(-), 674(+), 674(-), 68(+), 68(-), 905(+), 905(-), 922(+), 922(-), 957(+), 957(-),	1036(+), 1036(-), 1063(+), 1063(-), 1103(+), 1103(-), 1436(+), 1436(-), 1894(+), 1894(-), 24(+), 24(-), 309(+), 309(-), 508(+), 508(-), 54(+), 54(-), 762(+), 762(-), 855(+), 855(-), 878(+), 878(-),	1036(+), 1036(-), 1063(+), 1063(-), 1103(+), 1103(-), 1436(+), 1436(-), 1894(+), 1894(-), 24(+), 24(-), 309(+), 309(-), 508(+), 508(-), 54(+), 54(-), 762(+), 762(-), 855(+), 855(-), 878(+), 878(-),	1129(+), 1129(-), 1232(+), 1232(-), 1687(+), 1687(-), 176(+), 176(-), 1987(+), 1987(-), 336(+), 336(-), 511(+), 511(-), 535(+), 535(-), 654(+), 654(-), 68(+), 68(-), 783(+), 783(-), 925(+), 925(-),	1893(+), 1893(-), 219(+), 219(-), 538(+), 538(-), 610(+), 610(-), 897(+), 897(-), 936(+), 936(-), 958(+), 958(-),	1893(+), 1893(-), 219(+), 219(-), 538(+), 538(-), 610(+), 610(-), 897(+), 897(-), 936(+), 936(-), 958(+), 958(-),	1739(+), 1739(-), 1796(+), 1796(-), 335(+), 335(-), 372(+), 372(-), 484(+), 484(-), 799(+), 799(-),	100(+), 100(-), 1626(+), 1626(-), 1720(+), 1720(-), 23(+), 23(-), 683(+), 683(-),	12(+), 12(-), 1373(+), 1373(-), 1392(+), 1392(-), 1833(+), 1833(-), 1932(+), 1932(-), 1983(+), 1983(-), 27(+), 27(-), 985(+), 985(-),	1168(+), 1168(-), 133(+), 133(-), 1527(+), 1527(-), 1634(+), 1634(-), 1765(+), 1765(-), 1813(+), 1813(-), 410(+), 410(-), 526(+), 526(-), 923(+), 923(-), 97(+), 97(-),	1176(+), 1176(-), 1287(+), 1287(-), 13(+), 13(-), 1345(+), 1345(-), 1468(+), 1468(-), 1733(+), 1733(-), 21(+), 21(-), 269(+), 269(-), 374(+), 374(-), 41(+), 41(-), 49(+), 49(-), 730(+), 730(-), 935(+), 935(-),	1176(+), 1176(-), 1287(+), 1287(-), 13(+), 13(-), 1345(+), 1345(-), 1468(+), 1468(-), 1733(+), 1733(-), 21(+), 21(-), 269(+), 269(-), 374(+), 374(-), 41(+), 41(-), 49(+), 49(-), 730(+), 730(-), 935(+), 935(-),	1260(+), 1260(-), 1530(+), 1530(-), 1920(+), 1920(-), 271(+), 271(-), 468(+), 468(-), 748(+), 748(-),	1120(+), 1120(-), 1577(+), 1577(-), 758(+), 758(-), 787(+), 787(-), 856(+), 856(-), 963(+), 963(-),	1091(+), 1091(-), 133(+), 133(-), 166(+), 166(-), 329(+), 329(-), 753(+), 753(-), 864(+), 864(-),	1053(+), 1053(-), 1850(+), 1850(-), 1985(+), 1985(-), 922(+), 922(-),	1150(+), 1150(-), 219(+), 219(-), 308(+), 308(-), 343(+), 343(-), 408(+), 408(-), 536(+), 536(-), 562(+), 562(-), 577(+), 577(-), 785(+), 785(-), 928(+), 928(-), 949(+), 949(-),	1309(+), 1309(-), 135(+), 135(-), 1593(+), 1593(-), 412(+), 412(-), 543(+), 543(-), 672(+), 672(-), 686(+), 686(-), 860(+), 860(-),	1170(+), 1170(-), 1241(+), 1241(-), 1629(+), 1629(-), 1727(+), 1727(-), 243(+), 243(-), 253(+), 253(-), 381(+), 381(-), 506(+), 506(-), 602(+), 602(-), 609(+), 609(-), 665(+), 665(-), 703(+), 703(-), 887(+), 887(-), 928(+), 928(-),	1118(+), 1118(-), 1179(+), 1179(-), 1201(+), 1201(-), 1400(+), 1400(-), 1450(+), 1450(-), 1589(+), 1589(-), 1785(+), 1785(-), 351(+), 351(-), 434(+), 434(-), 650(+), 650(-),	1020(+), 1020(-), 1228(+), 1228(-), 137(+), 137(-), 1573(+), 1573(-), 1769(+), 1769(-), 1827(+), 1827(-), 1839(+), 1839(-), 1884(+), 1884(-), 238(+), 238(-), 445(+), 445(-), 500(+), 500(-), 858(+), 858(-),	1307(+), 1307(-), 1449(+), 1449(-), 1456(+), 1456(-), 1463(+), 1463(-), 1475(+), 1475(-), 1548(+), 1548(-), 1602(+), 1602(-), 1669(+), 1669(-), 1971(+), 1971(-), 623(+), 623(-), 632(+), 632(-), 649(+), 649(-), 671(+), 671(-), 893(+), 893(-),	15(+), 15(-),	117(+), 117(-), 1654(+), 1654(-), 1679(+), 1679(-), 1766(+), 1766(-), 1901(+), 1901(-), 192(+), 192(-), 281(+), 281(-), 396(+), 396(-), 424(+), 424(-), 691(+), 691(-),	1002(+), 1002(-), 1106(+), 1106(-), 1302(+), 1302(-), 1312(+), 1312(-), 1352(+), 1352(-), 1398(+), 1398(-), 1407(+), 1407(-), 1866(+), 1866(-), 24(+), 24(-), 888(+), 888(-),	1120(+), 1120(-), 1180(+), 1180(-), 1274(+), 1274(-), 1384(+), 1384(-), 1492(+), 1492(-), 214(+), 214(-), 391(+), 391(-),	1310(+), 1310(-), 1329(+), 1329(-), 1350(+), 1350(-), 1447(+), 1447(-), 1617(+), 1617(-), 1673(+), 1673(-), 1923(+), 1923(-), 641(+), 641(-),	1064(+), 1064(-), 1104(+), 1104(-), 1274(+), 1274(-), 1337(+), 1337(-), 1358(+), 1358(-), 1427(+), 1427(-), 1439(+), 1439(-), 1464(+), 1464(-), 1487(+), 1487(-), 1900(+), 1900(-), 1944(+), 1944(-), 254(+), 254(-), 533(+), 533(-), 758(+), 758(-), 990(+), 990(-),	1251(+), 1251(-), 1273(+), 1273(-), 1285(+), 1285(-), 1372(+), 1372(-), 1453(+), 1453(-), 1460(+), 1460(-), 148(+), 148(-), 1648(+), 1648(-), 170(+), 170(-), 192(+), 192(-), 303(+), 303(-),	1456(+), 1456(-), 1596(+), 1596(-), 1743(+), 1743(-), 227(+), 227(-), 321(+), 321(-), 56(+), 56(-), 601(+), 601(-), 677(+), 677(-), 817(+), 817(-), 827(+), 827(-), 982(+), 982(-),	1152(+), 1152(-), 1193(+), 1193(-), 1297(+), 1297(-), 1354(+), 1354(-), 1740(+), 1740(-), 329(+), 329(-), 951(+), 951(-),	1253(+), 1253(-), 1324(+), 1324(-), 162(+), 162(-), 1904(+), 1904(-), 351(+), 351(-), 357(+), 357(-), 398(+), 398(-), 692(+), 692(-), 808(+), 808(-), 81(+), 81(-), 87(+), 87(-), 997(+), 997(-),	1144(+), 1144(-), 1202(+), 1202(-), 1628(+), 1628(-), 1656(+), 1656(-), 1736(+), 1736(-), 246(+), 246(-), 475(+), 475(-), 88(+), 88(-),	1004(+), 1004(-), 1377(+), 1377(-), 1433(+), 1433(-), 169(+), 169(-), 1807(+), 1807(-), 202(+), 202(-), 274(+), 274(-), 309(+), 309(-), 33(+), 33(-), 831(+), 831(-),	1218(+), 1218(-), 1255(+), 1255(-), 1315(+), 1315(-), 1359(+), 1359(-), 161(+), 161(-), 555(+), 555(-), 803(+), 803(-),	1768(+), 1768(-), 351(+), 351(-), 381(+), 381(-), 9(+), 9(-),	128(+), 128(-), 1788(+), 1788(-), 1909(+), 1909(-), 407(+), 407(-), 422(+), 422(-), 575(+), 575(-), 606(+), 606(-), 771(+), 771(-),	1687(+), 1687(-), 188(+), 188(-), 302(+), 302(-), 588(+), 588(-), 737(+), 737(-), 981(+), 981(-),	1043(+), 1043(-), 1113(+), 1113(-), 1193(+), 1193(-), 1255(+), 1255(-), 1265(+), 1265(-), 1373(+), 1373(-), 1410(+), 1410(-), 1485(+), 1485(-), 1516(+), 1516(-), 1762(+), 1762(-), 265(+), 265(-), 401(+), 401(-), 476(+), 476(-), 920(+), 920(-), 98(+), 98(-),	1366(+), 1366(-), 1427(+), 1427(-),	1095(+), 1095(-), 1150(+), 1150(-), 1231(+), 1231(-), 1324(+), 1324(-), 1474(+), 1474(-), 152(+), 152(-), 175(+), 175(-), 177(+), 177(-), 185(+), 185(-),	1063(+), 1063(-), 1129(+), 1129(-), 1314(+), 1314(-), 1728(+), 1728(-), 1794(+), 1794(-), 23(+), 23(-), 292(+), 292(-), 672(+), 672(-), 834(+), 834(-),	1168(+), 1168(-), 1205(+), 1205(-), 1281(+), 1281(-), 1437(+), 1437(-), 1927(+), 1927(-), 278(+), 278(-), 426(+), 426(-),	1035(+), 1035(-), 1054(+), 1054(-), 1413(+), 1413(-), 369(+), 369(-), 421(+), 421(-), 542(+), 542(-), 626(+), 626(-), 65(+), 65(-), 888(+), 888(-),	1017(+), 1017(-), 1156(+), 1156(-), 1162(+), 1162(-), 128(+), 128(-), 1826(+), 1826(-), 456(+), 456(-), 557(+), 557(-), 608(+), 608(-), 654(+), 654(-), 762(+), 762(-), 828(+), 828(-), 835(+), 835(-),	1094(+), 1094(-), 1138(+), 1138(-), 1227(+), 1227(-), 1312(+), 1312(-), 1421(+), 1421(-), 1527(+), 1527(-), 176(+), 176(-), 189(+), 189(-), 208(+), 208(-), 262(+), 262(-), 428(+), 428(-), 598(+), 598(-), 974(+), 974(-),	1026(+), 1026(-), 1059(+), 1059(-), 1061(+), 1061(-), 114(+), 114(-), 1190(+), 1190(-), 1461(+), 1461(-), 1785(+), 1785(-), 181(+), 181(-), 299(+), 299(-), 546(+), 546(-), 57(+), 57(-), 573(+), 573(-), 848(+), 848(-), 858(+), 858(-), 945(+), 945(-),	1627(+), 1627(-), 1658(+), 1658(-), 1858(+), 1858(-), 61(+), 61(-), 643(+), 643(-), 754(+), 754(-),
NAPINMOTIFBN	103(+),	-	-	-	923(+),	-	-	-	103(-),	-	687(-),	1177(-), 1353(-), 731(-),	1177(-), 1353(-), 731(-),	-	-	-	-	341(+),	-	-	1177(+),	-	-	-	-	-	-	1297(+),	162(+),	-	-	-	422(-),	-	1002(+), 203(-),	-	-	-	637(-),	-	-	-	-	-	910(-),	-	-	310(-),	-
NODCON1GM	1130(+), 1382(+), 1535(+), 316(-), 817(+), 982(-),	542(-),	-	-	370(-),	1115(-),	1115(-),	-	1029(-),	1480(+), 1691(+),	-	-	-	147(+), 877(-),	1227(+), 731(-),	1232(-), 534(-),	144(-), 492(+), 868(+),	1344(-),	-	1109(-), 442(+), 48(+), 645(-),	1424(+), 802(-),	1397(+),	1191(+),	-	950(+),	1049(-), 155(-), 1824(+),	1779(-),	1175(+), 226(-),	1406(+), 605(-),	-	1223(+), 1356(+), 1774(-),	-	1069(+), 1167(-), 280(-),	365(-),	11(+),	744(+),	1067(+), 1075(+), 1116(-), 843(-), 984(-),	1285(-), 1443(+),	1228(+),	-	1315(-), 703(-),	694(+),	471(+), 821(-),	246(+), 364(+), 376(+), 5(+),	986(-),	1364(-),	1077(+),	1481(+),	-
NODCON2GM	1093(-), 1311(-), 1601(-), 560(-), 702(-),	1732(+), 1974(+), 531(-), 652(-),	1123(+), 1262(+), 1310(-), 1627(+), 17(+),	1123(+), 1262(+), 1310(-), 1627(+), 17(+),	1121(-), 1279(+), 1667(-), 237(-), 472(+), 997(-),	1248(+), 1542(-), 1660(+), 1684(+), 1929(-), 352(-),	1248(+), 1542(-), 1660(+), 1684(+), 1929(-), 352(-),	1213(-), 763(-),	1312(+), 1885(-), 600(-),	108(-), 1947(+), 289(+), 399(+), 420(+),	293(+), 632(-), 733(+), 855(+),	1031(-), 1975(+), 306(-), 334(-), 652(-), 953(-),	1031(-), 1975(+), 306(-), 334(-), 652(-), 953(-),	1072(+), 1248(+), 1344(+), 1428(+), 1555(+), 523(-), 821(+),	1146(+), 1218(+), 714(-),	1514(-), 1790(+), 1831(+), 1917(-), 1929(-), 396(-), 650(-), 671(-), 691(-), 737(-),	1071(+), 1418(+), 157(+), 1629(-), 169(+), 477(+), 569(-),	1256(-), 1303(-), 137(+), 1377(-), 1663(+), 1878(+), 198(-),	1396(+), 765(-),	171(-), 355(+),	1325(-), 1502(-), 1745(+), 210(-), 336(+), 514(-), 523(+),	1370(-), 481(+), 610(+), 880(+),	1133(+), 1325(-), 1585(-), 70(-), 701(+),	157(-), 1803(+),	-	1259(+), 1451(-), 858(+), 934(+), 990(-),	1225(+), 1561(-), 1921(-), 937(+),	1220(-), 1229(-), 1244(-), 352(-), 389(+), 436(-), 473(+), 889(+),	1537(+),	1146(-), 1409(+), 1587(+), 1607(+), 1928(-), 260(-), 331(-), 347(-), 721(-),	102(+), 1059(-), 1161(-), 1237(-), 301(+),	1215(-), 1933(+), 1954(+), 234(-), 286(-), 490(+), 85(-), 94(-),	178(-),	1232(-), 1281(+), 1315(-), 1366(-), 1499(+), 531(+), 637(-),	1454(+), 1468(+), 376(-), 789(+),	1784(+), 1920(-), 1956(+), 1980(+), 629(+), 706(+), 863(-),	1052(+), 1350(+), 1924(+), 1961(+), 633(+), 865(+), 891(+),	101(-), 1037(-), 1070(+), 1075(+), 1147(+), 1186(+), 1507(-), 1702(+), 720(+), 746(-), 851(-), 898(-), 908(-), 953(-), 993(-),	1164(-), 1180(-), 1437(+), 1583(+), 1784(+), 1995(-), 209(+), 769(+), 850(+), 93(+), 950(+), 987(+),	1555(-), 1676(+), 1951(+), 1976(-),	107(-), 1455(-), 1610(+), 1731(+), 179(-), 210(-), 532(+), 622(+), 636(-),	1386(-), 48(+), 509(+), 796(-),	126(+), 1374(+), 227(-), 977(-),	1003(+), 1009(+), 1187(-), 1815(+), 719(+), 838(+),	1939(+), 530(+), 575(+), 580(+), 772(+),	1027(+), 1351(-),	1085(-), 138(+),	1177(+), 1421(-), 203(-), 365(-),	1251(+), 1648(-), 1852(+), 216(+), 455(-),
NONAMERATH4	-	-	-	-	-	-	-	-	-	-	-	-	-	-	-	-	-	-	-	-	-	-	-	-	-	-	729(+),	-	-	-	-	-	-	-	-	-	292(-),	-	-	-	-	-	-	-	-	-	-	-	-
NONAMERMOTIFTAH3H4	-	-	-	-	-	-	-	-	-	-	-	-	-	-	-	-	-	-	-	-	-	-	-	-	-	-	-	-	-	-	-	-	-	-	-	-	-	-	-	-	-	-	-	-	-	-	-	-	-
NRRBNEXTA	-	-	-	-	-	-	-	-	-	-	-	-	-	1054(-),	-	-	-	-	-	-	-	-	-	-	-	-	-	-	-	-	-	1090(-),	-	-	-	-	-	-	-	198(+),	-	-	-	-	-	-	-	-	439(+),
NTBBF1ARROLB	1588(+), 451(-),	688(-),	1667(-), 416(+),	1667(-), 416(+),	-	1101(+),	1101(+),	1102(+), 319(+), 404(-),	179(-),	1579(-),	1051(+), 1754(-),	103(+), 108(+), 642(+), 805(+),	103(+), 108(+), 642(+), 805(+),	802(+), 811(-),	1153(-), 1180(+), 1362(-), 1373(+), 1387(+), 1434(-), 624(-),	612(-),	-	942(-),	1745(+),	-	-	1591(+), 1645(-),	1837(+),	-	1072(-),	510(-),	1572(-), 1690(+),	-	108(-), 12(+),	454(+),	1688(-),	-	1243(-), 1517(-), 839(+),	-	460(+),	1389(-),	1030(-), 340(-),	395(+),	1059(-), 1101(-),	1120(-), 1471(+),	1322(-), 299(-),	736(+),	333(-), 349(-), 491(+),	40(+),	-	1490(-),	1394(-),	1275(+), 1328(+),	1380(-),
O2F1BE2S1	-	-	-	-	-	-	-	-	-	-	-	-	-	-	-	-	-	-	-	-	-	-	-	-	-	-	-	-	-	-	-	-	-	-	-	-	-	-	-	-	-	-	-	-	-	-	-	-	-
O2F3BE2S1	-	-	-	-	-	-	-	-	-	-	-	-	-	-	-	-	-	-	-	-	-	-	-	-	-	-	-	-	-	-	435(-),	-	-	-	-	-	-	-	-	-	-	-	-	-	-	-	-	-	-
OBP1ATGST6	-	-	-	-	-	-	-	-	-	-	-	-	-	-	-	-	-	-	-	-	-	-	-	-	-	-	-	-	-	-	-	-	-	-	-	-	-	-	-	-	-	-	-	-	-	-	-	-	-
OCTAMERMOTIFTAH3H4	-	-	-	-	-	-	-	-	-	-	-	-	-	-	-	-	-	-	-	-	-	-	-	-	-	-	-	-	-	-	-	-	-	-	-	-	-	-	-	-	-	-	-	-	-	-	-	-	-
OCTAMOTIF2	-	-	-	-	-	-	-	-	-	-	518(-),	-	-	-	-	-	-	-	-	-	-	-	-	-	-	-	-	-	-	-	-	-	-	-	-	-	-	-	-	-	-	-	-	-	1396(+),	-	-	-	-
OPAQUE2ZMB32	-	-	-	-	-	-	-	-	-	-	186(+),	-	-	-	-	-	24(+), 315(-),	-	1631(+),	-	-	-	-	-	-	-	-	-	-	-	-	-	-	-	-	-	-	-	-	-	-	461(+),	-	-	-	-	-	-	-
OSE1ROOTNODULE	1130(+), 1382(+), 1535(+), 316(-), 817(+), 982(-),	542(-),	-	-	370(-),	1115(-),	1115(-),	-	1029(-),	1480(+), 1691(+),	-	-	-	147(+), 877(-),	1227(+), 731(-),	1232(-), 534(-),	144(-), 492(+), 868(+),	1344(-),	-	1109(-), 442(+), 48(+), 645(-),	1424(+), 802(-),	1397(+),	1191(+),	-	950(+),	1049(-), 155(-), 1824(+),	1779(-),	1175(+), 226(-),	1406(+), 605(-),	-	1223(+), 1356(+), 1774(-),	-	1069(+), 1167(-), 280(-),	365(-),	11(+),	744(+),	1067(+), 1075(+), 1116(-), 843(-), 984(-),	1285(-), 1443(+),	1228(+),	-	1315(-), 703(-),	694(+),	471(+), 821(-),	246(+), 364(+), 376(+), 5(+),	986(-),	1364(-),	1077(+),	1481(+),	-
OSE2ROOTNODULE	1093(-), 1311(-), 1601(-), 560(-), 702(-),	1732(+), 1974(+), 531(-), 652(-),	1123(+), 1262(+), 1310(-), 1627(+), 17(+),	1123(+), 1262(+), 1310(-), 1627(+), 17(+),	1121(-), 1279(+), 1667(-), 237(-), 472(+), 997(-),	1248(+), 1542(-), 1660(+), 1684(+), 1929(-), 352(-),	1248(+), 1542(-), 1660(+), 1684(+), 1929(-), 352(-),	1213(-), 763(-),	1312(+), 1885(-), 600(-),	108(-), 1947(+), 289(+), 399(+), 420(+),	293(+), 632(-), 733(+), 855(+),	1031(-), 1975(+), 306(-), 334(-), 652(-), 953(-),	1031(-), 1975(+), 306(-), 334(-), 652(-), 953(-),	1072(+), 1248(+), 1344(+), 1428(+), 1555(+), 523(-), 821(+),	1146(+), 1218(+), 714(-),	1514(-), 1790(+), 1831(+), 1917(-), 1929(-), 396(-), 650(-), 671(-), 691(-), 737(-),	1071(+), 1418(+), 157(+), 1629(-), 169(+), 477(+), 569(-),	1256(-), 1303(-), 137(+), 1377(-), 1663(+), 1878(+), 198(-),	1396(+), 765(-),	171(-), 355(+),	1325(-), 1502(-), 1745(+), 210(-), 336(+), 514(-), 523(+),	1370(-), 481(+), 610(+), 880(+),	1133(+), 1325(-), 1585(-), 70(-), 701(+),	157(-), 1803(+),	-	1259(+), 1451(-), 858(+), 934(+), 990(-),	1225(+), 1561(-), 1921(-), 937(+),	1220(-), 1229(-), 1244(-), 352(-), 389(+), 436(-), 473(+), 889(+),	1537(+),	1146(-), 1409(+), 1587(+), 1607(+), 1928(-), 260(-), 331(-), 347(-), 721(-),	102(+), 1059(-), 1161(-), 1237(-), 301(+),	1215(-), 1933(+), 1954(+), 234(-), 286(-), 490(+), 85(-), 94(-),	178(-),	1232(-), 1281(+), 1315(-), 1366(-), 1499(+), 531(+), 637(-),	1454(+), 1468(+), 376(-), 789(+),	1784(+), 1920(-), 1956(+), 1980(+), 629(+), 706(+), 863(-),	1052(+), 1350(+), 1924(+), 1961(+), 633(+), 865(+), 891(+),	101(-), 1037(-), 1070(+), 1075(+), 1147(+), 1186(+), 1507(-), 1702(+), 720(+), 746(-), 851(-), 898(-), 908(-), 953(-), 993(-),	1164(-), 1180(-), 1437(+), 1583(+), 1784(+), 1995(-), 209(+), 769(+), 850(+), 93(+), 950(+), 987(+),	1555(-), 1676(+), 1951(+), 1976(-),	107(-), 1455(-), 1610(+), 1731(+), 179(-), 210(-), 532(+), 622(+), 636(-),	1386(-), 48(+), 509(+), 796(-),	126(+), 1374(+), 227(-), 977(-),	1003(+), 1009(+), 1187(-), 1815(+), 719(+), 838(+),	1939(+), 530(+), 575(+), 580(+), 772(+),	1027(+), 1351(-),	1085(-), 138(+),	1177(+), 1421(-), 203(-), 365(-),	1251(+), 1648(-), 1852(+), 216(+), 455(-),
P1BS	786(+), 786(-),	204(+), 204(-),	1289(+), 1289(-), 325(+), 325(-),	1289(+), 1289(-), 325(+), 325(-),	-	-	-	-	-	-	1167(+), 1167(-), 762(+), 762(-),	-	-	-	-	-	542(+), 542(-),	-	-	1098(+), 1098(-),	728(+), 728(-),	-	581(+), 581(-),	58(+), 58(-),	-	-	-	-	-	-	1765(+), 1765(-),	-	86(+), 86(-),	555(+), 555(-),	1253(+), 1253(-),	-	-	-	436(+), 436(-),	264(+), 264(-),	-	-	-	1700(+), 1700(-),	-	-	-	-	1305(+), 1305(-),
PALBOXAPC	-	1886(+),	331(+), 97(+),	331(+), 97(+),	-	-	-	-	890(-),	1003(-),	-	-	-	1487(+), 228(+),	1925(+),	-	-	-	622(-),	-	-	262(+),	1444(+), 164(+),	-	-	1437(+), 1987(+),	1054(-), 534(+), 696(+),	1019(-), 18(+), 33(-),	1708(-), 1763(+),	1180(+),	-	1601(+),	157(+),	11(+),	1990(-),	666(-),	1795(+), 428(+),	-	1352(-),	1995(-),	1890(+),	1863(+),	-	585(-),	1965(-),	-	677(-),	1701(-),	599(-),
PALBOXLPC	-	-	-	-	-	-	-	-	-	-	-	-	-	-	-	-	-	-	-	-	-	-	-	-	-	-	-	-	-	-	-	-	-	-	-	-	-	-	1584(+),	-	-	-	-	-	-	-	-	-	-
PALBOXPPC	-	-	-	-	-	-	-	-	-	-	-	-	-	-	-	-	-	-	-	-	-	-	-	-	-	-	-	-	-	-	-	-	-	-	-	-	-	-	-	-	-	-	-	-	-	-	-	-	-
PE2FNTRNR1A	1053(-),	-	-	-	-	-	-	-	-	-	-	-	-	-	-	-	-	-	-	-	-	-	-	-	-	-	-	-	-	-	-	-	-	-	-	-	-	-	-	-	-	-	-	-	-	-	-	-	482(-),
PIATGAPB	-	-	-	-	-	-	-	-	-	-	-	-	-	-	1613(+), 1613(-),	-	-	788(+), 788(-),	-	-	-	-	-	-	-	-	-	-	-	-	-	-	-	-	-	-	-	-	-	-	-	-	1096(+), 1096(-),	-	-	-	-	-	-
POLASIG1	1089(+), 1303(+), 1909(+), 942(+),	1539(-), 512(+), 648(+),	1372(-),	1372(-),	-	117(-), 1901(-),	117(-), 1901(-),	168(+), 1718(+), 1920(-), 1953(+), 490(+), 503(-), 731(-), 921(+),	1109(-), 136(+), 423(+), 484(-),	1536(+), 378(-),	1084(-), 1384(-), 938(-),	1518(-), 1538(+), 479(+), 560(-), 644(-), 941(-),	1518(-), 1538(+), 479(+), 560(-), 644(-), 941(-),	1168(-), 713(+),	1298(+), 1967(-), 813(+),	1008(-), 1013(-), 610(+),	285(+), 59(-), 884(+),	114(-), 1373(+), 1940(+),	1747(-), 1751(-),	-	999(+),	1241(-), 1593(-),	1188(+), 1431(-), 196(+),	136(-), 148(+),	-	1073(-), 328(+),	149(+), 323(-),	1254(+), 551(+),	14(-), 775(+), 783(+), 809(+),	-	1143(+), 1831(+), 536(+), 546(+),	1185(-),	317(+), 784(-), 841(-), 893(-), 957(-),	1007(+), 659(+), 731(-),	1670(-),	1052(-), 1057(-), 1292(-), 1416(-), 1421(-), 1440(-), 1497(+), 1535(+), 1541(+), 1547(+), 1552(+), 1632(-), 26(+),	1064(+), 1161(+), 1774(-), 708(-), 966(-),	1408(+),	-	153(+),	1039(-), 1249(-), 13(-), 1651(-),	-	133(-), 1405(+), 1412(+), 1420(+), 1512(-), 1956(-), 1960(-), 451(-), 751(-),	1385(+), 1389(+), 1393(+), 1397(+), 1401(+), 1587(+), 160(+),	432(+), 557(-), 944(+),	1938(-), 485(-), 63(+),	1128(-),	1816(-), 413(+),	-
POLASIG2	54(+),	-	1664(+),	1664(+),	-	1071(+), 509(-),	1071(+), 509(-),	1468(+), 1473(+), 846(+), 91(+),	-	-	1334(-), 1500(-),	1055(+), 1563(+),	1055(+), 1563(+),	-	704(+),	-	-	-	1647(-),	-	-	158(+),	1356(+),	-	-	-	-	-	-	-	-	-	1281(+), 1481(-),	-	468(+), 579(-),	960(-),	-	1606(-),	1185(+),	1064(+), 1235(+),	1047(-), 1304(-), 1682(+),	1248(-), 1620(+),	346(+),	-	1177(-),	-	1643(-),	1277(-), 350(-), 559(+),	-
POLASIG3	860(+),	1154(+), 1423(+),	-	-	107(-), 1408(+),	1147(+), 40(+), 96(-),	1147(+), 40(+), 96(-),	1035(-), 1803(+), 517(-), 88(+),	1080(-),	1385(+), 1554(+),	1149(+), 1852(-),	1421(-), 1487(+), 242(+),	1421(-), 1487(+), 242(+),	-	-	1072(-), 1097(-),	-	110(-), 117(-), 710(-),	1417(+), 1667(-),	1038(+), 154(-), 287(-), 686(+), 96(-),	1290(+), 1921(+), 369(-),	1172(-), 1694(-), 1990(-),	1353(+),	145(+),	1607(-), 918(-),	460(+),	1528(+), 313(+), 319(-),	1283(-), 399(-),	748(+), 816(+), 820(-),	1748(+),	1805(-), 1828(+),	1269(+), 1467(+),	1928(+),	780(+), 838(+),	1184(-), 1243(+), 1357(-),	268(-),	771(+), 958(-), 961(-),	1537(+), 1866(+),	-	1393(+), 1720(-), 1817(+), 321(+), 345(-),	1257(+),	1197(+), 940(+),	1270(+), 136(-), 139(-),	1636(+), 1639(+),	1154(+), 381(-), 868(+), 895(+), 899(-),	1063(+), 898(+), 977(-),	1056(+),	1258(+), 154(-),	-
POLLEN1LELAT52	1618(+), 1655(-), 1772(+), 1776(+), 1781(+), 912(+),	1931(+), 38(+), 863(+),	1225(-), 1362(+), 1505(+), 1734(+), 1739(+), 1906(-), 611(-), 680(+),	1225(-), 1362(+), 1505(+), 1734(+), 1739(+), 1906(-), 611(-), 680(+),	1248(+), 1314(+), 1659(+), 1942(-), 447(-), 463(-), 469(-), 52(+), 613(-), 626(+), 664(-),	1409(-), 1663(-), 1710(+), 757(-), 854(+),	1409(-), 1663(-), 1710(+), 757(-), 854(+),	1162(+), 1207(+), 1257(+), 127(-), 1298(+), 138(-), 1644(-), 414(+), 449(-), 67(+), 748(+), 941(+), 971(+),	1017(+), 1129(+), 1159(+), 342(+), 525(-),	1414(-), 1739(+), 1757(+), 348(-), 353(-), 363(-), 368(-), 383(-), 387(-), 391(-), 76(-),	1193(+), 1215(-), 1276(-), 1339(-), 1347(+), 1373(+), 1448(-), 1559(-), 1891(+), 582(-), 657(+), 757(+), 779(+), 894(+),	1299(-), 1956(-), 309(+), 460(+), 556(-), 60(+),	1299(-), 1956(-), 309(+), 460(+), 556(-), 60(+),	1031(-), 1625(+),	1035(+), 1063(+), 667(+), 685(-), 802(-),	1243(+), 145(-), 1818(-), 1914(+), 342(-),	1344(+), 474(-), 482(-), 536(+), 566(+), 580(+), 962(-),	1082(+), 1347(-), 1380(+), 152(-), 1523(-), 156(-), 166(-), 264(-), 357(+), 447(+), 513(-), 612(+), 621(+), 625(+), 728(+), 963(-),	1393(-), 1408(-), 1573(+), 1769(+), 1831(-), 1932(-), 1953(-),	1009(-), 110(+), 1225(-), 1306(+), 1331(+), 14(-), 1441(+), 1883(-), 227(+), 272(+), 294(+), 340(+), 561(-), 709(+),	1172(-), 1330(+), 1759(+), 1821(-), 1860(-), 191(+), 323(-), 327(-), 568(+), 830(-), 889(-),	1168(+), 1237(-), 1406(+), 1545(+), 42(+), 585(-), 646(+), 785(+), 791(-),	1331(+), 1483(-), 245(+), 746(-), 752(+),	-	1708(+), 1712(+), 1879(-), 778(-),	1039(-), 1235(-), 1671(-), 571(+), 683(-), 698(-), 89(-),	1651(+), 376(+),	1134(+), 1199(+), 1207(+), 1215(+), 1406(-), 1430(+), 1526(-), 1530(-), 1597(+), 1648(+), 327(+), 331(+), 591(-), 80(-),	1371(-), 182(-), 201(-), 479(-), 649(+), 708(+),	119(+), 176(-), 181(-), 677(-),	1053(+), 1901(-), 1970(-), 221(+), 459(-), 518(+), 779(+), 974(+),	1442(+), 1630(+), 715(-), 855(-),	1025(-), 1051(+), 1176(-), 1552(+), 1562(+), 1584(-), 207(+), 501(+), 918(+),	1004(+), 1034(-), 1318(+), 1375(-), 1422(-), 1557(-), 160(-), 1789(+), 289(-), 368(-), 405(-), 409(-), 528(-), 672(+), 682(+), 703(-), 735(-), 798(+), 874(+),	104(+), 1135(-), 1144(+), 1623(+), 1710(-), 498(-), 517(+), 655(-),	1001(+), 105(-), 1492(+), 1733(+), 1797(-), 1801(-), 1810(-), 227(+), 339(-), 773(+), 847(+), 952(-),	1001(+), 1022(-), 1073(+), 1695(-), 1700(-), 753(-), 768(+),	1065(-), 1093(-), 1144(-), 1192(+), 1204(-), 1341(+), 1389(-), 15(+), 1503(+), 1602(-), 260(+), 275(-), 334(+), 726(-), 845(+), 94(-), 941(+),	1373(+), 1377(+), 1525(-), 1660(-), 1723(-), 609(-), 621(-), 71(+), 798(-),	112(-), 1526(+), 1650(+), 1751(-), 1954(-),	1019(-), 1100(+), 1139(-), 1359(-), 1487(+), 1679(+), 1688(+), 460(-), 48(-), 503(+), 539(-),	1009(+), 1194(+), 1310(-), 281(-), 445(-), 669(+), 691(+), 990(-),	1262(-), 1670(+), 1936(-), 744(-), 756(-), 895(+), 962(+),	1545(+), 1561(+), 1980(+), 66(+),	1182(-), 1314(+), 1912(+), 244(+), 43(-), 553(-), 881(-),	1368(-), 1472(-), 478(-),	16(+), 28(+), 568(+),	1075(-), 1216(-), 1245(-), 1793(+), 196(+), 200(+), 438(+), 681(-),	1510(+), 1554(+),
POLLEN2LELAT52	-	82(+),	-	-	-	-	-	-	-	-	-	-	-	-	-	-	-	-	-	-	-	-	-	-	-	-	-	-	-	-	-	-	-	-	-	-	-	-	-	-	-	-	-	-	-	-	-	-	-
PR2GCNT	-	-	-	-	-	-	-	-	-	-	-	-	-	-	-	-	-	-	-	-	-	-	-	-	-	-	-	-	-	-	-	-	-	-	-	-	-	-	-	-	-	-	-	-	-	-	-	-	-
PREATPRODH	164(+),	1427(-), 671(+),	-	-	-	-	-	-	-	-	826(+),	221(+),	221(+),	1080(-), 1138(-), 1386(-), 1947(+), 424(+), 458(-), 886(+), 971(-),	-	1693(-), 374(-), 641(+),	1015(-),	-	-	-	1021(-), 1910(+),	-	-	-	-	349(+),	-	-	-	324(+),	-	-	1612(+),	1102(+), 832(-),	-	1600(+),	-	382(-),	1046(+), 1482(+),	95(+),	1159(+), 1337(-),	396(+),	366(-),	1321(+), 1686(-), 742(+),	-	690(-),	-	-	-
PRECONSCRHSP70A	1282(+), 1324(+),	1976(-), 1985(+), 452(-),	1079(-), 1165(-), 1472(+), 1944(+),	1079(-), 1165(-), 1472(+), 1944(+),	-	1244(-), 1502(+), 843(+), 875(+),	1244(-), 1502(+), 843(+), 875(+),	1197(+), 1402(+), 527(+), 978(-),	1556(-),	471(-), 709(-), 889(+),	1119(+), 206(+),	1278(+), 1866(-),	1278(+), 1866(-),	1547(-), 1578(-), 1995(+), 594(-),	1167(-), 1651(+), 1800(+),	1444(+),	1560(-), 1648(+),	1583(+), 1717(+), 1788(-), 1959(-), 1967(+),	1077(-), 1210(-), 160(+), 270(-), 36(+), 429(+), 657(+), 766(-),	833(+),	285(-),	239(-), 726(+),	103(+), 1777(+), 1801(-), 1879(-), 250(-), 269(-), 339(+), 495(-),	1905(-),	1153(+), 1227(+), 1554(-), 172(+), 198(-), 46(+),	196(-),	505(-), 550(+), 759(-), 887(+),	1005(-), 1091(+), 38(+), 730(+),	1732(-), 1791(-), 1939(-), 343(-), 364(-),	1525(-), 1744(-),	1000(+), 633(+), 709(+), 85(+),	1189(-), 471(+), 702(-), 731(-), 890(-), 918(-),	127(-), 1400(+), 1878(-),	1747(+), 568(-),	115(-), 1864(+), 1945(-),	1023(+), 376(+), 912(+),	1229(-), 1590(-), 385(-), 401(+), 432(+),	-	1610(-),	1297(+), 256(+), 787(-),	581(-),	1771(+), 745(-),	-	-	1485(+), 1510(-), 1834(+), 3(+), 386(-), 690(+),	1070(-), 1270(-), 350(+), 577(+),	1050(+), 1800(-), 1816(+), 232(+), 860(+),	1767(+), 516(-), 685(-),	1069(+), 401(+),
PROLAMINBOXOSGLUB1	-	209(+), 849(-),	19(-), 604(+),	19(-), 604(+),	-	53(-),	53(-),	-	-	-	-	-	-	834(-),	-	401(+),	965(-),	-	-	257(+),	742(+),	1054(-),	-	-	-	-	-	102(+), 618(+), 99(-),	212(-),	1211(+),	-	-	-	-	743(+),	741(+),	-	-	-	-	-	425(+),	-	1377(+),	1470(+),	-	-	-	-
PROXBBNNAPA	-	-	-	-	-	-	-	-	-	-	-	-	-	-	1408(-), 1455(+),	-	-	-	-	-	-	-	1366(-),	-	-	-	-	-	-	-	-	1388(+),	-	-	-	-	-	-	-	-	-	1233(-),	-	1218(+),	-	-	-	-	-
PYRIMIDINEBOXHVEPB1	46(-),	1529(+),	157(-), 1696(-),	157(-), 1696(-),	-	-	-	-	649(+),	-	-	1653(+), 431(-),	1653(+), 431(-),	-	647(-),	1550(-),	-	1666(+),	1557(-),	-	531(+),	-	-	-	-	-	-	1167(-), 1248(-), 1262(-),	803(-), 864(-),	93(+),	-	-	-	-	-	-	-	713(+),	113(+),	-	-	-	-	-	734(+),	-	-	-	-
PYRIMIDINEBOXOSRAMY1A	1668(+), 1820(+), 1866(+),	1535(+), 4(-), 552(-), 786(-),	1533(-), 1702(-), 1747(-), 1791(-),	1533(-), 1702(-), 1747(-), 1791(-),	1357(-), 1917(-),	1416(+),	1416(+),	1249(+), 1928(+), 573(-),	585(+), 883(-), 973(-),	1941(-), 261(+), 339(+), 345(+),	-	1379(-), 1963(-), 435(-),	1379(-), 1963(-), 435(-),	1628(-), 256(+),	1329(+),	1129(+), 746(+),	1024(-), 518(+), 582(-), 858(-), 985(+),	1903(+),	1362(+),	1151(+), 1333(-), 1444(-), 583(+),	196(+),	-	61(-),	-	-	373(+),	1552(+), 569(+),	1611(+), 1769(-), 1838(-),	-	798(-),	1178(-), 500(+),	-	-	1966(-), 486(-), 865(-),	1561(+),	1793(+), 730(-),	1675(+), 1723(+), 1780(+), 750(+), 877(-),	1178(-),	111(+), 357(+),	1988(-),	1468(+), 1666(+), 1862(+), 250(-),	1184(-), 278(+), 406(+), 518(-), 589(+), 680(+),	1470(-), 153(+), 1944(+), 237(+), 585(+), 786(+),	69(-),	1018(-), 231(-), 732(+),	-	1219(+), 1304(+),	1953(-),	1460(+), 1512(-), 1797(+),
QARBNEXTA	1393(+),	-	-	-	-	-	-	-	-	1778(-),	-	210(+),	210(+),	-	-	1181(-),	933(+),	-	-	-	-	-	-	-	-	-	-	1356(-),	-	-	-	-	-	-	-	-	-	670(-),	-	-	1759(-),	-	-	-	1631(-),	-	-	-	-
QELEMENTZMZM13	465(+),	-	1966(-),	1966(-),	-	-	-	1062(-), 301(+), 399(-),	-	-	-	1312(-), 813(-),	1312(-), 813(-),	-	115(+),	406(+),	-	-	-	1593(+), 993(+),	1063(-),	1128(+),	1509(-), 1514(-),	-	-	1513(+), 656(+),	1230(-), 1940(+), 516(-), 803(-),	-	1307(+),	1376(-), 1396(+), 886(-),	1553(-), 1572(-), 176(-),	1218(+), 1623(+), 616(+),	-	-	-	-	-	1840(+),	1194(+), 280(-),	-	-	336(-),	1759(-), 214(-),	1127(-), 819(+),	1092(-), 1097(-), 193(+),	-	-	-	503(+),
RAV1AAT	1901(+), 528(+), 805(+),	1661(-), 181(+),	1554(-), 75(-),	1554(-), 75(-),	1733(+), 366(+),	1095(-), 348(+), 58(+), 631(-), 686(+), 766(+),	1095(-), 348(+), 58(+), 631(-), 686(+), 766(+),	1003(-), 1018(-), 315(+), 534(-), 656(+),	1064(+), 1643(+), 220(-), 238(+), 298(+),	1120(+), 1894(+),	1303(-), 1601(-), 1810(+), 246(+), 721(+),	1173(+), 598(+),	1173(+), 598(+),	1090(-), 111(-), 1131(-), 114(-), 1220(-), 1309(-), 236(-), 662(-), 83(+), 891(-), 993(-),	1083(-), 1102(+), 1124(-), 260(-),	1219(+), 1393(+), 1462(+), 1951(-), 300(-), 803(+), 883(+),	1286(+), 1622(+), 1872(+), 459(-),	1035(+), 1242(-), 1612(-), 435(+), 489(-), 559(+),	1679(-), 1840(+), 387(-), 524(-), 587(+), 67(+),	1139(+), 1402(-), 1420(-), 1597(+), 305(+), 434(-), 72(-),	1475(-), 1528(-), 233(-), 240(-), 40(-), 422(+), 932(-),	4(+), 736(-),	1573(+), 1636(-), 1666(+), 259(-), 684(-),	1826(-),	1202(-), 121(-), 887(+), 971(+),	1811(+), 247(-), 254(-), 354(-), 430(-), 471(-), 531(-), 999(+),	1315(-), 137(+), 1402(+), 1405(+), 1579(+), 1635(-), 226(-), 300(+), 306(+), 309(+), 927(-),	9(-),	101(+), 251(+), 346(+), 50(+),	143(-), 152(-), 165(-), 187(-), 209(-), 29(-), 67(+), 7(-), 729(+), 81(-), 960(+),	1366(-), 1569(-), 563(-), 821(-), 852(+),	1417(+), 511(+), 651(+), 673(+), 948(+),	1158(+), 930(+), 939(+), 982(-),	267(+), 42(-),	1234(-), 1403(-), 1551(-), 1567(+), 1873(+), 1885(+), 556(+), 631(-), 918(+),	1062(-), 1076(-), 1262(-), 4(+), 637(-), 687(-),	1157(+), 1342(+), 1540(+), 1830(-), 306(-), 355(-), 57(+),	1816(+), 495(-), 653(+), 659(+), 664(-),	1039(+), 1444(+), 1637(-), 1716(-), 1869(-), 21(-), 309(+), 491(+), 918(+),	12(+), 1510(+), 1933(+), 35(+), 480(-), 537(-), 542(-), 619(-),	1446(+), 1855(-),	1081(-), 1263(+), 1382(+), 1401(+), 264(-), 324(-), 333(-), 557(+), 560(+), 619(-), 700(+),	1014(+), 1086(-), 323(-), 863(+),	1195(+), 1202(+), 1246(+), 1667(-), 370(+), 466(+), 871(-),	1226(+), 300(+), 330(+), 393(+), 856(+),	1425(-), 967(-),	1251(+), 1276(+),	1056(+), 1520(+), 584(+), 694(-),	117(-), 141(-), 1702(+), 1714(+), 1992(+), 393(+), 527(+), 654(+), 872(-),
RAV1BAT	-	1965(-),	309(-), 878(+),	309(-), 878(+),	176(+),	897(+),	897(+),	-	1626(-), 1720(+), 683(+),	12(+), 985(-),	410(+),	1287(+),	1287(+),	1530(+),	1577(-), 787(+),	-	1985(+),	-	135(+), 412(+),	243(-),	-	1884(-),	1449(+), 1463(-), 632(-),	-	-	-	1120(+),	1617(-), 1923(+),	1439(-),	-	56(+),	1354(+),	1253(+), 1904(+),	1144(-), 1628(+), 1656(+), 475(-),	-	-	351(-),	-	1687(+),	1265(+), 1410(+),	1427(+),	1231(-), 1474(+),	23(-),	-	1054(+), 65(+),	557(-),	1138(+),	-	1858(+),
RBCSCONSENSUS	-	263(+),	-	-	-	-	-	-	-	-	-	1042(+),	1042(+),	-	-	-	1133(-), 267(+),	-	-	359(-), 92(-),	-	-	-	152(+),	770(+), 800(+),	-	-	704(+),	1557(-),	-	-	1458(+),	-	-	-	-	-	-	361(-),	1506(+),	-	-	-	300(-),	-	1595(-),	-	-	123(-),
REALPHALGLHCB21	904(+),	-	164(+), 919(+),	164(+), 919(+),	1748(+), 357(-),	1925(+),	1925(+),	1574(+), 536(-), 881(-), 908(+), 925(+),	-	1442(-),	1541(-),	1064(+), 1414(-), 1730(+), 504(+),	1064(+), 1414(-), 1730(+), 504(+),	-	1139(-), 1348(+), 1452(+), 902(+),	1986(-),	1118(-),	-	88(-),	-	1560(+), 1586(+), 1715(+), 499(-), 561(-),	676(-), 917(+),	-	-	-	249(-), 505(-),	153(+), 447(+),	134(-),	224(+), 33(+),	-	1888(-), 224(+),	-	112(-), 449(-),	452(-),	1043(+), 365(-), 990(+),	1763(-), 1891(+), 1910(+),	-	20(-), 303(+),	1139(-), 428(-),	1428(+),	1420(+), 1724(+), 1818(+),	-	264(-), 467(+),	442(+), 88(+),	117(-), 343(+),	-	1280(+),	1344(-), 296(+), 581(+),	119(-), 1275(+), 1391(-),
REBETALGLHCB21	951(+),	-	328(-),	328(-),	-	-	-	-	160(-),	-	-	1275(-),	1275(-),	-	-	483(-), 547(+),	902(+),	802(-),	1257(+), 1422(-), 1426(+),	-	-	1447(+),	1746(-), 223(-), 662(+),	-	-	-	-	-	934(+),	-	-	1609(+),	12(+),	518(-),	-	-	-	-	1673(+),	-	377(-),	-	-	-	489(-), 918(-), 956(-),	-	-	-	1304(+), 880(-),
RGATAOS	-	-	-	-	-	-	-	-	-	-	-	-	-	-	-	-	-	-	-	-	-	-	-	-	-	-	-	-	-	-	-	-	-	-	-	-	-	-	-	-	-	-	-	-	-	-	-	-	-
RHERPATEXPA7	-	1122(+), 1579(+), 1939(+),	1300(+), 142(+), 255(-), 489(-), 501(-), 763(-), 767(+),	1300(+), 142(+), 255(-), 489(-), 501(-), 763(-), 767(+),	1486(+), 1591(-), 88(+),	1308(+), 443(-), 472(+),	1308(+), 443(-), 472(+),	-	1734(+), 1840(+), 85(+),	1515(-),	-	1309(-), 1368(+), 204(-),	1309(-), 1368(+), 204(-),	1515(-), 1777(-), 1821(+), 1940(-), 262(-), 747(+), 749(-),	1738(+), 1955(-), 1982(+), 305(+), 92(+),	85(-),	1359(-), 1722(-), 1822(+),	1579(-),	1127(-), 1357(-), 140(+), 281(-), 673(-), 697(+), 919(-), 987(+),	1576(-),	1336(+), 448(+),	1145(+), 1321(+), 1553(-), 1792(+), 1982(+), 35(+), 545(-),	1670(-), 1798(-), 273(+), 670(+), 871(-),	-	1146(+), 1254(-), 1634(+),	1122(+), 1313(-), 1331(-), 494(-), 862(+), 908(-),	1236(-), 345(-), 554(-), 636(+), 800(-),	1475(+), 1577(+), 1689(+), 202(+),	124(+), 1943(+), 1945(-), 668(-),	1350(+), 1488(-), 1739(-), 599(-),	44(-),	1066(-), 1579(-), 1907(-),	1778(+), 587(-),	506(+),	1122(+), 1752(+), 1917(+),	738(-),	1137(+), 1144(+), 831(-), 934(-),	522(-), 552(-),	1428(-),	1175(+), 1256(-), 1326(+), 1399(-), 418(-), 935(-),	-	102(-), 11(-), 1126(-), 1143(+), 1637(+), 789(-),	1378(-), 1793(+), 46(+), 835(-),	1018(+), 1713(-), 200(-), 285(+),	196(+),	1256(-), 129(-), 1827(-), 396(-),	1495(-), 1598(+), 1630(+), 202(-), 261(+), 448(+), 755(+), 911(+),	129(-), 1542(+), 180(+), 182(-), 56(+), 58(-),	1396(-), 1524(+),
ROOTMOTIFTAPOX1	1009(-), 1026(+), 1111(+), 1267(-), 1316(+), 1418(-), 1421(+), 1606(+), 23(+), 283(+), 428(+), 565(+), 59(-), 637(-), 638(+), 645(+), 863(-), 864(+), 958(-), 959(+),	1054(+), 1495(-), 1617(-), 1618(+), 271(-), 305(+), 342(-), 41(-), 42(+), 598(-),	1290(-), 1545(-), 1546(+), 683(-), 684(+), 815(+),	1290(-), 1545(-), 1546(+), 683(-), 684(+), 815(+),	1103(+), 1772(-), 62(-), 701(+),	1136(-), 1137(+),	1136(-), 1137(+),	1478(-), 1479(+), 1659(+), 278(-), 279(+), 446(+), 543(+), 639(-), 642(+), 679(-), 740(-), 894(-), 97(-),	130(+), 158(-), 547(-),	1276(-), 1277(+), 1486(+), 1618(-), 1695(+), 1710(-), 1742(-),	1314(+), 1648(+), 1655(-),	1024(-), 1077(-), 1224(-), 1410(+), 1514(-), 1515(+), 1569(-), 1626(-), 245(-), 246(+), 569(-), 848(+),	1024(-), 1077(-), 1224(-), 1410(+), 1514(-), 1515(+), 1569(-), 1626(-), 245(-), 246(+), 569(-), 848(+),	1111(-), 1112(+), 1234(-), 1235(+), 743(+), 854(+),	1231(+),	1229(-), 1604(-), 657(+),	1230(+), 224(+), 299(-), 300(+), 395(-), 45(-), 46(+), 496(+), 543(-), 957(+),	107(-), 108(+), 1331(-), 233(-), 736(-), 737(+), 747(-), 755(-), 798(-), 892(-),	1316(-), 1420(-), 1709(-), 1710(+), 1825(-), 1826(+), 1926(-), 1927(+),	1189(+), 1285(+), 285(+), 344(-), 345(+), 413(-), 414(+), 557(-), 558(+), 89(+), 897(-), 903(+),	1004(-), 1226(-), 1227(+), 1611(+), 1831(+), 1943(-), 730(+),	1202(+), 1464(+), 1614(+), 1692(+), 1714(+), 1987(-), 1988(+), 811(-), 902(-), 909(+), 966(-),	249(-), 250(+),	59(-),	1854(-), 1855(+), 929(-), 930(+),	1324(+), 487(+), 517(-), 74(-), 86(+), 868(+), 895(-),	162(+), 316(-), 317(+),	1401(-), 1402(+), 1588(+), 243(+), 588(+),	1696(-), 1697(+), 420(-), 421(+), 652(-), 797(-), 798(+), 896(-), 973(-),	1047(+), 1127(+),	1019(-), 1444(-), 1504(+), 1629(-), 1630(+), 1706(+), 495(+), 894(+),	1348(-), 1349(+),	1020(+), 1295(-), 1382(-), 1537(-), 302(+), 593(+), 617(+), 976(-),	1551(-), 1552(+), 556(-), 557(+), 615(+), 690(-), 783(-), 915(-), 974(-),	15(+), 521(-), 647(-),	1405(-), 1479(+), 1654(+), 35(-), 49(+), 578(+), 604(-), 605(+), 748(+), 8(+), 875(-), 91(+), 977(+),	1018(-), 1019(+), 667(-), 953(-), 956(+),	1211(-), 1297(-), 1298(+), 1530(-), 1531(+), 67(-), 758(+),	1238(-), 1239(+), 1696(+), 437(-), 438(+),	1073(+), 1462(-), 1709(-), 605(-), 720(-), 721(+), 786(-), 787(+), 800(-), 801(+), 861(-), 862(+),	1011(+), 1237(+), 1640(-), 1641(+), 403(-), 404(+), 457(+), 474(+), 9(+), 912(-), 913(+), 919(+),	1761(+), 1952(+),	1531(+), 1647(+), 1933(+), 415(+), 509(+), 712(-), 713(+), 818(-),	1288(-), 1373(+), 1411(+), 1518(-), 1571(-), 1572(+), 1701(-), 1702(+), 504(-),	170(+), 916(-),	1413(-), 1414(+), 1457(-), 1458(+), 1510(-), 1511(+), 41(-), 44(+), 531(-), 532(+), 544(-), 545(+), 860(-), 901(-), 975(+), 999(-),	1071(-), 1112(+), 1451(-), 1544(-), 1657(-),	1138(-), 1171(-), 1172(+), 1878(+), 485(+),	1307(+), 172(+),
RYREPEATBNNAPA	-	1236(-), 1359(-), 1447(+), 17(+), 291(-), 879(+), 961(-),	217(-), 545(-), 547(+), 882(-), 884(+),	217(-), 545(-), 547(+), 882(-), 884(+),	507(+),	10(+), 1507(+), 1509(-), 8(-),	10(+), 1507(+), 1509(-), 8(-),	1014(-), 1410(-), 1412(+), 390(-), 392(+), 437(-), 439(+), 588(+),	-	1859(-), 1861(+), 670(+), 748(-),	422(-),	511(+), 714(+), 716(-), 839(+), 9(+),	511(+), 714(+), 716(-), 839(+), 9(+),	837(-),	-	-	661(+),	1683(+), 1855(-), 304(+), 306(-), 415(-), 529(-), 783(-),	-	1685(+), 314(+),	1191(-), 1193(+), 1195(-), 1197(+), 1256(+), 1722(+), 1836(+),	1732(-), 1817(+),	1372(-), 43(+), 549(+), 791(+),	-	1019(+), 1021(-),	1503(+), 1761(-),	195(-),	-	1638(+), 1731(+), 588(-),	-	-	1262(+),	251(+), 353(+), 83(+),	-	1006(+), 1344(+), 1346(-), 1914(+), 552(+), 627(-), 948(+), 950(-),	-	800(-),	1120(-), 1321(-), 1566(-), 57(+), 59(-),	582(-), 584(+), 586(-), 683(-),	261(+),	1272(+), 1274(-), 1396(-), 1398(+), 557(-),	1359(+), 1715(+), 1983(+), 30(+), 374(+),	1806(+), 1850(+), 419(-), 526(+), 528(-), 530(+), 603(-), 605(+),	1015(+), 1275(+), 1439(+), 1502(+), 1929(+), 842(-),	1623(+), 455(-),	1019(+), 1669(+), 1671(-), 668(+), 986(-),	-	1107(-), 1787(+), 260(-),	-
RYREPEATGMGY2	-	960(-),	-	-	-	1507(+), 1508(-), 7(-),	1507(+), 1508(-), 7(-),	1409(-),	-	-	421(-),	714(+), 715(-), 839(+),	714(+), 715(-), 839(+),	-	-	-	-	304(+), 305(-),	-	-	1190(-), 1193(+), 1194(-), 1256(+),	-	-	-	1019(+), 1020(-),	-	-	-	1638(+),	-	-	-	83(+),	-	1344(+), 1345(-), 948(+), 949(-),	-	-	1119(-), 57(+), 58(-),	584(+), 585(-),	261(+),	1272(+), 1273(-), 1395(-),	374(+),	526(+), 527(-),	-	-	1669(+), 1670(-),	-	-	-
RYREPEATLEGUMINBOX	-	1447(+), 17(+), 290(-), 960(-),	544(-),	544(-),	-	1507(+), 1508(-), 7(-),	1507(+), 1508(-), 7(-),	1409(-), 1412(+), 392(+), 436(-), 439(+),	-	670(+), 747(-),	421(-),	714(+), 715(-), 839(+),	714(+), 715(-), 839(+),	-	-	-	-	304(+), 305(-), 414(-),	-	-	1190(-), 1193(+), 1194(-), 1256(+), 1722(+),	-	791(+),	-	1019(+), 1020(-),	-	-	-	1638(+),	-	-	-	83(+),	-	1344(+), 1345(-), 1914(+), 626(-), 948(+), 949(-),	-	-	1119(-), 1565(-), 57(+), 58(-),	581(-), 584(+), 585(-), 682(-),	261(+),	1272(+), 1273(-), 1395(-), 1398(+),	1983(+), 374(+),	1806(+), 526(+), 527(-), 530(+),	1015(+), 1275(+), 1439(+), 1502(+), 1929(+),	454(-),	1669(+), 1670(-), 985(-),	-	259(-),	-
RYREPEATVFLEB4	-	-	-	-	-	1507(+), 1507(-),	1507(+), 1507(-),	-	-	-	-	714(+), 714(-),	714(+), 714(-),	-	-	-	-	304(+), 304(-),	-	-	1193(+), 1193(-),	-	-	-	1019(+), 1019(-),	-	-	-	-	-	-	-	-	-	1344(+), 1344(-), 948(+), 948(-),	-	-	57(+), 57(-),	584(+), 584(-),	-	1272(+), 1272(-),	-	526(+), 526(-),	-	-	1669(+), 1669(-),	-	-	-
S1FBOXSORPS1L21	1107(-), 1426(+),	104(+), 14(-), 720(-),	-	-	-	955(-),	955(-),	-	-	-	836(+),	928(-),	928(-),	657(-),	-	-	925(+),	-	-	-	1461(-), 1898(-), 647(-),	-	-	-	-	202(+),	-	1704(-),	1249(+),	1000(+), 881(-),	979(-),	-	1134(-),	1137(+), 676(+),	-	-	-	469(-),	829(-), 965(+),	1300(+),	-	1730(-),	-	-	-	-	604(+),	1724(+),	431(+), 659(+),
S1FSORPL21	1426(+),	-	-	-	-	-	-	-	-	-	-	-	-	-	-	-	-	-	-	-	-	-	-	-	-	-	-	-	-	-	977(-),	-	1132(-),	-	-	-	-	-	-	-	-	1728(-),	-	-	-	-	-	-	-
S2FSORPL21	-	-	-	-	-	-	-	-	-	-	-	-	-	-	-	-	-	-	-	-	-	-	-	-	-	-	-	-	-	-	-	-	-	-	-	-	-	-	-	-	-	-	-	-	-	-	-	-	-
SBOXATRBCS	-	-	-	-	-	-	-	-	1714(+),	505(+),	789(+),	-	-	912(-),	129(+),	-	-	-	-	-	-	-	-	-	-	-	-	-	-	-	-	1241(+),	-	-	-	1179(-),	-	-	1281(-), 820(-),	-	-	-	-	-	-	-	-	-	551(-),
SEBFCONSSTPR10A	-	1024(-), 1898(+), 58(+),	139(+),	139(+),	1352(-), 981(-),	-	-	-	168(-),	-	951(+),	1450(+),	1450(+),	311(+),	1979(+),	416(+),	571(-),	-	378(+),	1135(-), 612(-),	602(-),	290(-),	112(-),	1840(+), 1951(+),	1214(+), 1975(+),	1544(+),	1446(-),	-	1390(+), 315(+), 552(+),	-	-	-	1256(+),	997(-),	-	143(-), 511(-), 614(-), 779(-),	-	1891(-), 729(+),	199(+), 520(+), 89(+),	1898(+),	638(-),	-	-	-	1685(-),	1009(+), 1353(-),	957(+),	17(-),	-
SEF1MOTIF	55(-),	-	-	-	-	-	-	1474(-),	130(+),	-	-	1515(+),	1515(+),	1112(+), 1235(+),	1231(+),	-	-	737(+),	-	-	-	-	-	-	-	-	162(+),	-	-	-	-	-	1291(-),	-	-	578(+),	-	-	-	1073(+),	1636(-),	-	-	-	-	1409(-), 1453(-), 995(-),	1447(-),	-	-
SEF3MOTIFGM	1790(+), 1976(+),	-	1831(+), 295(+), 754(-),	1831(+), 295(+), 754(-),	-	-	-	-	-	-	228(-), 74(+),	1695(-),	1695(-),	-	482(-), 959(+),	-	-	1191(-),	131(+), 300(+),	1613(+),	-	-	-	-	821(+),	-	1106(+),	-	1742(-),	1581(+),	333(-), 912(+),	-	1658(+),	1519(+),	-	-	1847(+),	1770(+), 802(-),	-	1799(+), 1912(+),	1408(-), 1823(+),	1056(-), 119(+), 129(-), 97(-), 998(+),	1741(+),	535(+),	86(+), 979(-),	-	-	-	-
SEF4MOTIFGM7S	1038(-), 1134(+), 1608(+), 821(+),	636(+), 883(-),	1401(-), 809(+),	1401(-), 809(+),	-	1376(+),	1376(+),	309(-), 492(-), 592(-), 805(-),	1150(+),	1050(-), 1123(-), 1143(+), 1648(+), 203(-), 87(+),	1087(+), 1605(+),	313(+), 858(+),	313(+), 858(+),	762(-),	1351(-),	1382(-), 439(+), 761(-),	254(-), 553(-), 88(+), 929(-),	1270(+), 1942(-),	-	596(-), 659(-), 682(-),	1650(-), 947(+),	1295(+), 833(-), 920(-), 935(-),	420(-),	133(+),	990(+),	1164(-), 209(+),	1602(+),	1303(-), 775(-),	785(-), 793(-),	1327(+), 157(+), 200(+),	1931(-),	1344(-), 999(-),	244(-),	728(+),	-	1013(-), 1245(-), 1537(-), 1543(-), 1637(-), 895(+),	-	-	1677(-), 969(-),	-	16(+), 1775(-), 497(+),	123(-),	1649(+), 1969(+),	-	1781(+), 23(-),	1270(-), 1545(+), 1558(+), 5(-), 503(+), 81(-), 810(+), 919(+),	1104(-),	245(-), 347(+), 950(+),	1278(-), 1530(-),
SITEIIAOSPCNA	-	-	-	-	-	-	-	-	-	-	-	-	-	-	-	-	-	-	-	-	-	-	-	-	-	-	-	-	-	-	-	-	-	-	-	-	423(+),	-	-	-	-	-	-	-	-	-	-	-	-
SITEIIATCYTC	-	214(-), 389(+),	480(+),	480(+),	1536(-), 1874(-), 200(-),	1612(-), 1736(-), 676(+), 818(-),	1612(-), 1736(-), 676(+), 818(-),	1080(+), 1368(+), 1808(+),	1051(-), 1431(+), 1621(+), 1671(-), 359(+),	1987(+), 680(-),	150(+),	1145(-),	1145(-),	-	1323(-),	-	12(+), 14(-), 1552(-), 1603(-), 331(-), 792(+),	1842(-),	1334(+), 1381(-), 1489(-),	962(+),	979(-),	-	39(-),	-	1762(-), 1805(-), 584(-), 684(-), 840(+),	-	1002(+), 976(-),	14(+), 1665(-), 1810(+), 927(-),	-	547(-),	1391(+), 1955(-), 768(+),	1044(-), 1108(+), 1130(+), 372(-),	1441(-), 1885(-), 1995(-), 402(+),	981(+),	414(+),	-	309(+), 358(+), 423(+), 465(-), 555(-),	88(+),	40(+),	-	-	189(+), 649(+),	1876(-), 385(+), 521(+), 62(+),	435(-),	1750(+), 1825(+), 58(+), 768(+),	1725(+), 258(+), 553(-),	-	422(-),	1360(-), 516(+), 518(-), 684(+),
SITEIOSPCNA	-	-	-	-	-	-	-	-	1625(+),	-	-	-	-	-	-	-	-	-	-	-	-	-	1448(-),	-	-	-	1119(-),	-	-	-	-	-	-	-	-	-	-	-	-	-	-	-	22(+),	-	-	556(+),	-	-	-
SORLIP1AT	1715(+), 400(-), 403(+), 629(-), 715(+),	440(-), 579(-), 604(+),	1684(+), 305(-), 707(-), 776(-),	1684(+), 305(-), 707(-), 776(-),	1452(+), 198(-), 294(-), 824(+),	1282(+), 1587(+), 1745(+), 494(-), 550(+), 647(-), 741(+),	1282(+), 1587(+), 1745(+), 494(-), 550(+), 647(-), 741(+),	1308(+),	1395(-), 1528(-), 1683(+), 1814(-), 1825(+), 1912(+), 1972(+), 284(+), 397(+), 873(+), 984(-),	1192(-), 1316(+), 1395(-), 237(-), 630(+), 937(-),	105(-), 1099(-), 1296(-), 356(+), 67(+), 887(+),	1035(+), 1738(+), 1888(+), 876(-),	1035(+), 1738(+), 1888(+), 876(-),	1746(-), 560(+),	1087(+), 1591(-), 1782(-), 1990(-), 1996(-), 250(+), 529(+), 935(-),	1458(+),	1588(+), 1642(-), 1756(+), 1922(+), 30(-), 314(+), 405(-),	1698(+), 1762(-), 1870(+),	1156(-), 1637(-), 1815(+), 1945(-), 208(+), 325(+), 654(-), 670(+),	1463(-), 1499(-), 1802(+), 246(-),	1025(-), 137(-),	1260(-), 1265(-), 231(+),	1096(+), 1271(+), 480(-), 658(+), 8(+), 925(+),	1797(+),	1397(+), 1413(+), 1556(-), 1983(+), 509(+), 78(-),	1157(+), 1392(+), 1472(-), 148(-), 1659(+), 1864(+), 22(+), 607(-),	1026(-), 1115(+), 1796(+), 707(-), 855(-),	1012(-), 1037(-), 1043(-), 1421(+), 1870(-), 1935(-), 54(+), 71(-), 832(+), 865(+), 956(+), 997(-),	1317(-), 1485(+), 1634(-), 1973(+), 368(+), 599(+),	1169(+), 1470(-), 1857(-), 1879(-), 368(+), 806(+), 919(+),	140(+), 1614(+), 169(+), 284(-), 483(-),	1031(-), 1174(+), 1714(+), 1738(+), 1799(-), 727(-),	1844(+), 1940(+), 1968(+),	1294(-), 1810(-), 1878(-), 908(+), 951(-),	1092(+), 1190(+), 312(-),	678(-),	1357(+), 1489(+), 1806(+), 275(-),	856(+),	1015(+), 1251(-), 1503(+), 1653(-), 1918(-), 1933(-), 929(-),	1363(+), 1483(+), 280(-), 374(-), 636(+),	1414(-), 545(+),	-	1726(+), 907(+),	1690(-), 1730(-), 1836(+), 1900(+), 471(+), 642(+),	1479(-), 1494(-), 1661(+), 1846(+), 1990(+), 291(-),	1167(-), 137(+), 218(+), 704(+), 926(+),	326(-), 439(-), 844(+),	1022(+), 1252(-), 985(+),	1724(-), 648(+), 983(-),
SORLIP2AT	1713(+),	1098(-), 1827(-),	481(+), 778(-),	481(+), 778(-),	1536(-), 1784(-), 1867(+), 200(-),	677(+), 704(+), 818(-), 964(+),	677(+), 704(+), 818(-), 964(+),	1070(+), 1081(+), 1369(+), 1809(+),	1432(+), 1462(+), 1463(-), 1622(+), 1706(+), 1977(-), 320(+), 360(+), 474(-),	174(+), 735(+),	594(-),	1144(+), 1145(-),	1144(+), 1145(-),	167(+),	158(-), 1888(-), 279(-), 419(+),	-	13(+), 1390(-), 14(-), 1546(-), 1586(+), 1602(+), 1603(-), 1644(-), 1806(-), 1920(+), 331(-),	1841(+), 1842(-),	1335(+), 1381(-), 1614(-), 482(+), 668(+), 913(-),	-	518(-),	1950(-),	1697(-), 1960(-), 39(-),	-	1351(-), 1762(-), 1804(+), 1805(-), 584(-), 841(+),	1849(+),	1003(+), 1004(-), 1113(+), 1158(+), 1418(+), 1419(-), 760(-), 781(-), 976(-),	1499(-), 15(+), 1664(+), 1665(-), 1848(-), 927(-),	1713(+), 1757(-),	1405(+), 467(-), 944(-), 995(+),	1656(-), 236(+), 237(-),	1044(-), 1055(-), 1131(+), 1724(+), 1725(-), 372(-),	1715(-), 1884(+), 1885(-), 375(-),	1588(-), 1776(-), 1812(-), 1847(+), 1848(-), 1941(-), 982(+),	1207(-),	-	310(+), 359(+), 424(+), 425(-), 465(-), 496(+), 554(+), 555(-), 687(+),	-	105(+), 106(-), 41(+), 42(-), 420(-),	1826(-), 1832(-), 504(+),	-	1802(+), 1803(-), 1808(+), 1813(+), 1814(-),	11(-), 1876(-), 1894(-), 522(+), 63(+),	-	1826(+), 1827(-), 1844(+), 59(+), 60(-),	259(+), 553(-),	1287(-), 1822(+), 1927(+), 1928(-), 1935(+), 460(-), 589(+), 654(-), 715(-), 720(+), 866(-), 887(-),	422(-),	517(+), 518(-),
SORLIP4AT	-	-	-	-	-	-	-	-	-	-	-	-	-	-	-	-	-	-	-	-	982(-),	-	-	-	-	-	-	-	-	-	-	-	-	-	-	-	-	-	-	-	-	-	-	-	-	-	-	-	-
SORLIP5AT	-	-	-	-	-	1934(-),	1934(-),	-	-	-	-	-	-	1870(-),	-	-	-	-	-	-	212(+),	-	-	-	-	954(-),	-	-	-	1148(+), 321(-),	-	-	1181(+),	-	-	-	-	-	-	1856(-),	-	-	-	-	-	-	-	990(+),	-
SORLREP2AT	-	-	-	-	-	-	-	-	-	-	-	-	-	-	-	-	-	-	-	-	-	-	-	-	-	-	-	-	-	-	-	-	-	-	-	-	-	-	-	-	-	-	-	-	-	-	-	-	-
SORLREP3AT	-	-	-	-	918(-),	-	-	-	-	-	-	-	-	-	-	-	-	-	-	-	1875(-),	-	-	-	-	13(+),	-	-	-	-	-	-	-	-	-	-	-	1325(+),	-	-	-	-	-	1368(+),	-	-	-	-	-
SORLREP4AT	-	-	-	-	-	-	-	-	-	-	-	-	-	-	-	-	-	-	-	-	-	-	-	-	-	-	-	-	-	-	-	-	1488(+),	-	-	448(-), 588(+),	-	-	1122(-),	1083(+), 875(-),	-	-	-	-	-	-	1437(-),	-	-
SP8BFIBSP8AIB	-	-	-	-	-	-	-	-	-	-	-	-	-	-	-	-	-	-	-	-	-	-	-	-	-	-	-	-	-	-	-	-	-	-	-	-	-	-	-	-	-	-	1153(+),	-	-	-	-	120(-), 1603(-),	-
SP8BFIBSP8BIB	721(-),	-	-	-	-	-	-	-	-	1252(+),	1436(-),	-	-	1437(+),	1495(+), 921(+),	-	190(-),	-	-	-	-	1634(+),	-	-	-	-	-	1582(-),	-	-	-	-	-	695(-),	-	1098(-),	-	1429(+), 477(+),	-	1640(-),	-	1625(-),	681(-),	-	-	-	-	-	-
SPHCOREZMC1	-	-	-	-	-	-	-	-	-	-	-	-	-	-	-	-	-	-	-	-	1254(+),	-	-	-	1017(+),	-	-	-	-	-	-	-	-	-	-	-	-	-	-	-	-	-	-	-	-	-	-	-	-
SREATMSD	952(-),	-	-	-	476(+),	-	-	479(+),	252(+),	431(+),	-	1274(+),	1274(+),	142(-), 541(-), 828(+),	-	821(+),	903(-),	-	1258(-), 1371(+), 1427(-),	980(-),	1520(+),	1285(-), 1448(-), 1748(+), 983(-),	1745(+), 663(-),	-	1235(-), 713(+),	-	-	-	-	-	-	-	-	1038(+),	1271(-), 1301(-),	-	-	1352(-), 1585(-), 1631(+), 387(+),	1674(-),	883(-),	-	600(-),	1008(-),	-	955(+),	-	400(+),	-	-
SURE1STPAT21	-	-	-	-	-	-	-	-	-	-	-	-	-	-	-	-	-	-	1952(-),	-	-	-	-	-	-	-	-	-	-	-	-	-	-	-	-	-	-	-	-	-	-	-	-	-	-	-	-	-	-
SURE2STPAT21	-	-	-	-	-	-	-	-	-	-	-	-	-	-	-	-	-	-	-	-	-	-	-	-	-	-	-	-	-	-	-	-	-	-	-	-	-	-	-	-	-	-	-	-	-	-	-	-	825(+),
SURECOREATSULTR11	1505(+), 1884(-), 1958(-),	1243(-), 135(-), 1364(+), 1372(+), 1487(-), 1832(-), 1900(-), 60(-),	1090(+), 1168(-), 1490(-), 1495(-), 721(-), 964(-),	1090(+), 1168(-), 1490(-), 1495(-), 721(-), 964(-),	1221(+), 1352(+), 891(+), 981(+),	1108(+),	1108(+),	672(-),	1518(-), 1599(-), 534(+), 581(-), 705(+), 82(-),	-	1254(-), 1481(-), 1872(+), 870(-), 953(-),	1322(-), 1399(+), 336(+), 721(-),	1322(-), 1399(+), 336(+), 721(-),	1327(+), 1666(-), 183(-), 1983(+), 313(-),	1468(-), 1917(-), 1932(+), 210(+), 881(+),	1178(+), 1277(-), 1776(-), 231(-), 418(-), 82(-),	571(+), 741(+), 770(+),	1417(+), 172(-), 202(+), 684(-),	1499(-), 175(+),	-	1432(-), 602(+),	1372(+), 1578(+), 290(+), 487(-),	27(+), 305(+), 866(-),	1953(-),	1782(+), 1869(-), 834(+),	1546(-), 1954(-), 46(+),	1446(+), 219(+), 349(+),	387(-),	554(-),	1621(+), 723(+), 858(+),	1926(-), 921(+),	1383(-), 1832(+), 1904(-), 439(+), 766(+),	1429(-), 387(+),	1070(+), 1671(-), 997(+),	1741(-), 1955(-),	143(+), 511(+), 537(-), 779(+),	587(-), 599(-), 618(+),	1784(-), 1891(+), 731(-),	1497(-), 1581(-), 522(-), 91(-),	1025(-), 1900(-), 1978(+), 939(+),	1604(+), 638(+),	1072(+), 1355(+), 1373(+), 1777(+), 1837(-), 630(+),	484(+), 985(+),	1189(+), 983(-),	140(+), 1649(+), 528(-), 573(-),	1011(-), 1353(+),	1357(+), 1383(+), 1499(+), 304(+), 959(-),	1975(+),	294(-), 937(+), 967(+),
SV40COREENHAN	-	-	-	-	-	-	-	-	961(-),	-	-	-	-	438(+),	-	1993(+),	896(+),	1473(+),	221(-),	-	833(-),	666(-),	-	-	-	1211(-),	-	-	-	-	1697(+), 440(+),	1088(-),	59(-), 728(+),	1208(+), 1408(-),	28(-), 39(+),	-	-	77(+),	-	1248(-),	-	-	-	1025(+),	1038(+), 632(+),	-	556(+),	-	1472(-), 261(-), 761(+),
TAAAGSTKST1	1091(+), 1589(-), 318(-), 451(+), 616(-), 882(+), 936(-),	650(+), 688(+), 745(+),	1213(-), 1667(+), 417(-),	1213(-), 1667(+), 417(-),	1616(-), 1788(-), 1791(+), 474(-),	1102(-), 1707(+), 1900(-), 227(-),	1102(-), 1707(+), 1900(-), 227(-),	1103(-), 1919(-), 320(-), 326(-), 404(+), 452(-), 898(+),	1031(-), 179(+), 274(-),	1479(+), 1579(+), 1690(+), 1949(-), 1952(+),	1016(+), 1052(-), 1287(+), 1457(+), 1754(+), 1820(-),	104(-), 109(-), 1272(-), 1959(-), 559(-), 643(-), 806(-), 997(-),	104(-), 109(-), 1272(-), 1959(-), 559(-), 643(-), 806(-), 997(-),	521(+), 803(-), 811(+),	1153(+), 1181(-), 1269(+), 1362(+), 1374(-), 1388(-), 1434(+), 1966(-), 624(+), 733(-),	612(+),	1073(-), 1190(+), 873(+), 886(+),	1375(+), 139(-), 671(-), 942(+),	1746(-), 723(+),	167(-), 1909(-), 564(-), 918(-),	111(-), 245(-),	1240(-), 1396(+), 1529(-), 1592(-), 1645(+),	1190(+), 1239(-), 1838(-),	108(-),	1072(+),	1823(+), 450(-), 510(+), 988(+),	1572(+), 1585(+), 1648(+), 1691(-),	-	108(+), 13(-), 92(-),	455(-), 506(-),	1222(+), 1688(+), 1776(-),	-	1243(+), 1463(-), 1517(+), 1959(-), 840(-), 988(+),	1364(+), 502(+), 738(-),	461(-),	1148(+), 1389(+), 1439(-), 1450(+), 1622(-), 1692(+),	1025(-), 1030(+), 1066(+), 340(+), 854(+), 986(-), 998(+),	122(+), 1605(-), 1643(-), 1696(-), 396(-), 438(-), 868(-),	1059(+), 1101(+), 1188(+), 612(-), 814(-),	1120(+), 1472(-),	105(+), 1322(+), 1561(+), 1685(+), 268(-), 299(+), 347(+), 998(-),	1221(-), 240(-), 288(-), 737(-),	197(-), 225(+), 302(+), 333(+), 349(+), 492(-), 750(-), 823(-),	1817(-), 41(-),	1311(+), 1883(-), 1957(-), 556(-),	1490(+),	1148(-), 1394(+),	1276(-), 1329(-), 801(-),	1122(+), 1380(+),
TATABOX2	1229(+), 1287(+), 1364(-), 1367(+), 233(-), 479(+), 536(+),	-	-	-	-	-	-	1620(+), 834(+),	-	-	-	-	-	-	-	-	-	739(-),	-	1025(-),	-	1959(+),	1659(-),	-	-	1147(+), 562(+),	-	-	1511(+),	1864(+),	-	-	296(-), 912(-),	-	734(-), 751(+),	109(+),	945(+),	-	-	1923(+),	-	-	-	-	-	20(+), 995(+),	61(+),	-	-
TATABOX3	1207(-),	-	-	-	-	-	-	1037(+),	-	-	-	-	-	-	-	-	-	-	-	-	-	94(+), 95(-),	-	95(+), 96(-),	-	488(+),	325(+), 326(-),	1285(+), 1286(-), 1628(-),	-	-	1792(-),	-	-	-	1657(-),	-	1060(+), 1061(-), 950(-),	-	-	717(-),	-	-	1962(+),	-	-	-	-	-	-
TATABOX4	554(-), 555(+),	-	-	-	-	-	-	269(-), 546(-),	-	1575(+),	1452(-), 1453(+),	1241(-), 1242(+),	1241(-), 1242(+),	850(-),	-	-	-	693(-), 741(-), 742(+), 757(+),	-	-	1155(+), 973(+),	1755(-),	-	-	-	927(-),	3(-),	269(-),	743(+),	-	-	1883(+), 886(-),	298(-),	-	1026(-), 1027(+),	971(-),	-	-	-	-	-	-	-	-	-	-	-	1874(-),	-
TATABOX5	1307(-), 1597(-), 841(+),	1153(-), 1540(+),	-	-	-	118(+), 395(+),	118(+), 395(+),	1921(+), 1952(-), 837(-), 987(-),	1081(+), 1110(+),	1186(-), 1384(-), 379(+),	1042(+), 1085(+), 1148(-), 1549(+), 939(+),	1422(+), 1486(-), 1519(+), 1537(-), 478(-), 561(+), 645(+),	1422(+), 1486(-), 1519(+), 1537(-), 478(-), 561(+), 645(+),	-	637(-), 670(-), 680(+), 812(-),	1009(+), 1014(+), 1073(+), 521(-), 609(-), 851(+),	883(-),	111(+), 1372(-), 1400(+), 711(+),	1748(+),	155(+), 288(+), 685(-), 97(+),	998(-),	1173(+), 1242(+), 1352(-), 1594(+),	195(-), 363(+),	144(-),	-	1074(+),	1527(-), 320(+),	1210(-), 1253(-), 1267(-), 1415(-), 550(-),	1021(-), 15(+), 782(-), 808(-), 815(-), 842(+),	1747(-),	1806(+), 1827(-), 535(-),	1186(+), 1466(-),	785(+), 894(+),	1006(-), 395(+), 732(+),	1671(+), 673(+),	1053(+), 1412(+), 1417(+), 1441(+), 1496(-), 1534(-), 1540(-), 1546(-), 1551(-),	693(+), 770(-), 962(+),	1407(-),	-	1217(-),	1040(+), 1250(+), 14(+), 808(+), 86(-),	1196(-), 1289(-),	140(+), 1411(-), 1419(-), 1953(+), 1957(+), 752(+),	1388(-), 1392(-), 1396(-), 1400(-), 1549(-), 1586(-), 1635(-),	894(-), 900(+), 943(-),	62(-), 808(+), 897(-),	-	1257(-), 1290(-), 155(+), 1817(+),	-
TATABOXOSPAL	56(-),	-	-	-	-	-	-	1475(-),	131(+),	-	-	1423(+), 1484(-),	1423(+), 1484(-),	1113(+), 1236(+),	1232(+), 635(-), 694(-),	-	-	1370(-), 1401(+),	-	-	-	-	-	-	-	-	163(+),	-	-	1745(-),	637(-),	-	1292(-), 895(+),	-	-	579(+),	-	-	-	1074(+), 1237(-), 1864(+),	1637(-),	1622(-),	-	-	-	1410(-), 1454(-),	1448(-),	-	330(+),
TATAPVTRNALEU	-	-	-	-	-	-	-	-	-	1575(-),	1453(-),	-	-	-	-	-	-	740(+), 757(-),	-	-	-	-	-	-	-	926(+),	-	-	-	-	-	-	297(+),	-	-	-	-	-	-	-	-	-	-	-	-	-	-	-	-
TATCCACHVAL21	-	-	-	-	685(-),	-	-	-	-	-	-	-	-	1053(+),	-	-	-	-	-	-	-	-	-	-	-	-	-	-	-	-	1500(-), 440(-),	1089(+),	-	-	-	-	-	-	-	-	-	598(-),	-	-	632(-),	-	-	-	-
TATCCAOSAMY	-	1629(+),	675(-),	675(-),	686(-),	-	-	1327(-), 16(+), 480(+),	1485(+),	1434(+),	1909(+),	-	-	1053(+), 1398(-), 141(-), 730(+),	-	-	-	146(+),	1342(-), 1756(-),	1101(+), 1217(+),	-	1749(+),	-	-	-	-	-	1694(+),	691(+),	1303(+),	1501(-), 441(-),	1089(+),	1229(-), 1273(-),	-	1270(-), 1300(-), 442(-),	1222(-),	1368(+),	1930(-), 388(+), 443(-),	-	1635(+), 1790(+), 824(-),	-	599(-),	-	506(+),	633(-),	-	401(+),	1412(+),	1218(+), 1346(+), 1976(+),
TATCCAYMOTIFOSRAMY3D	-	1629(+),	674(-),	674(-),	685(-),	-	-	1326(-), 480(+),	-	1434(+),	-	-	-	1053(+), 730(+),	-	-	-	146(+),	-	1101(+),	-	1749(+),	-	-	-	-	-	1694(+),	691(+),	-	1500(-), 440(-),	1089(+),	-	-	1269(-), 1299(-),	-	-	1929(-), 388(+), 442(-),	-	-	-	598(-),	-	-	632(-),	-	-	1412(+),	1346(+),
TBOXATGAPB	1701(-),	632(-), 848(+),	606(-),	606(-),	1959(+), 898(-),	1372(-), 993(+),	1372(-), 993(+),	1702(-),	-	1601(-),	1913(-),	1394(+), 550(-),	1394(+), 550(-),	53(+),	767(+),	1045(-), 35(+), 413(+),	699(+),	1184(-), 502(+),	-	9(-), 941(-),	752(+),	798(+), 839(-),	1557(-), 1940(-),	-	861(+), 964(-),	881(-),	-	104(-),	1176(-), 978(-),	472(-),	-	514(-),	-	1526(+), 946(+),	1399(+), 349(+),	1894(-),	-	1560(+), 1819(-), 824(-),	564(-), 870(+),	-	-	1064(+), 1209(-), 1266(-),	1983(-), 496(+),	135(-), 1379(-), 1934(+), 1974(-),	1291(-), 1472(-),	1318(+), 1382(+), 1403(-), 791(+), 852(-),	1236(-), 839(+),	1321(-), 1491(+), 270(-), 966(-),	1682(-), 1841(-),
TCA1MOTIF	-	-	-	-	-	-	-	-	-	-	-	-	-	-	-	-	-	-	-	-	-	-	-	-	-	-	-	-	-	-	-	-	-	-	-	-	-	-	-	-	-	-	-	-	-	-	-	-	-
TE2F2NTPCNA	-	-	-	-	-	-	-	-	-	-	-	-	-	-	-	-	358(-),	-	-	-	-	-	-	-	-	-	-	-	-	-	-	-	-	-	-	-	-	-	-	-	-	-	-	-	-	-	-	-	-
TELOBOXATEEF1AA1	-	-	-	-	-	-	-	-	-	-	-	-	-	-	-	-	-	-	-	-	-	-	-	-	-	-	-	-	-	-	-	-	-	-	-	-	1547(+),	-	-	-	-	-	-	-	-	-	-	-	-
TGACGTVMAMY	-	-	392(-),	392(-),	-	441(+),	441(+),	-	-	-	-	1248(-), 1307(+), 1429(-),	1248(-), 1307(+), 1429(-),	1662(+), 1677(+),	1597(-),	-	26(+), 317(-),	-	-	-	-	1323(-), 1794(-), 37(-),	-	-	-	-	-	1514(-),	-	533(-),	328(+),	-	749(-),	113(-), 1636(+), 1652(-),	-	1582(-), 216(-),	-	550(+),	-	1177(-),	-	463(+), 974(-),	1846(-),	-	-	121(-),	1272(-),	1065(+), 1842(-),	-
T/GBOXATPIN2	1393(+),	-	254(+),	254(+),	1590(+),	473(-),	473(-),	-	286(-),	1779(-),	-	210(+), 873(+),	210(+), 873(+),	1514(+),	531(-),	1182(-),	1358(+), 933(+),	-	698(-),	-	-	-	-	-	-	-	1485(-),	1357(-),	-	1351(-),	583(+),	-	1846(-), 586(+),	-	1760(-),	737(+),	830(+),	671(-),	1427(+),	-	1760(-),	-	-	199(+),	1632(-),	928(-),	-	1543(-),	1525(-),
TGTCACACMCUCUMISIN	-	-	-	-	-	-	-	-	167(-),	1798(-),	-	-	-	1197(+), 1404(+),	-	-	1852(-),	-	379(+),	-	-	1841(-),	-	-	-	-	-	-	-	58(+),	-	-	1257(+), 1506(-),	-	-	613(-),	-	-	-	1108(-),	-	-	-	-	-	-	-	16(-),	-
TRANSINITDICOTS	-	800(-), 973(-),	-	-	709(-),	966(-),	966(-),	-	-	1345(-),	1299(-),	-	-	-	-	-	-	507(-),	-	-	-	-	-	-	-	104(-), 1570(-), 805(-),	713(-),	223(-),	-	1044(-), 997(-),	-	-	277(-),	208(-),	-	-	1307(-),	-	1632(-),	1847(-),	-	-	-	-	-	-	-	-	1400(-), 278(-),
TRANSINITMONOCOTS	-	800(-), 973(-),	-	-	1869(-), 709(-),	1405(-), 966(-),	1405(-), 966(-),	-	847(-),	1345(-),	1299(-),	-	-	-	-	-	-	507(-),	1207(-), 1850(-),	-	-	-	428(-), 831(-),	-	1118(-), 388(-), 503(-),	104(-), 1570(-), 694(-), 805(-),	1258(-), 713(-),	1571(-), 223(-),	-	1044(-), 936(-), 997(-),	-	-	277(-),	208(-),	-	-	1307(-), 1384(-),	-	1632(-), 1882(-),	1847(-),	-	1738(-),	-	1152(-), 1806(-),	-	-	-	-	1400(-), 278(-),
TRANSTART	-	-	-	-	-	-	-	-	-	-	-	-	-	-	-	-	-	-	-	-	-	-	-	-	-	-	-	-	-	-	-	-	-	-	-	-	-	-	-	-	-	-	-	-	-	-	-	-	-
UP1ATMSD	-	-	-	-	1536(+),	-	-	1805(-),	-	-	-	-	-	-	-	-	14(+),	-	1381(+),	-	-	-	-	-	-	-	-	-	-	-	-	-	-	-	-	-	-	-	-	-	-	-	-	-	-	-	-	-	-
UP2ATMSD	-	-	-	-	-	-	-	-	-	-	-	921(-),	921(-),	-	-	-	-	-	-	-	-	-	-	-	-	-	-	-	-	-	-	710(-), 850(-),	-	-	-	-	1547(+),	-	-	-	-	-	-	-	-	-	-	-	-
UPRE2AT	-	-	-	-	-	-	-	-	-	-	-	-	-	-	-	-	24(-), 315(+),	-	-	-	-	-	-	-	-	-	-	-	-	-	-	-	-	-	-	-	-	-	-	-	-	461(-),	-	-	-	-	-	-	-
UPRMOTIFIAT	-	-	-	-	-	-	-	-	-	-	-	-	-	-	-	-	26(-), 315(+),	-	-	-	-	-	-	-	-	-	-	-	-	-	328(-),	-	-	-	-	-	-	-	-	-	-	463(-),	1844(+),	-	-	-	-	-	-
UPRMOTIFIIAT	-	-	912(-),	912(-),	293(-),	-	-	-	-	-	-	-	-	-	-	-	-	-	-	-	-	-	-	-	-	1471(-),	-	1869(-),	1912(+),	-	-	-	1732(+),	1943(+),	1745(+),	-	-	563(-),	1490(+),	-	-	-	-	-	-	-	877(+),	-	-
WBBOXPCWRKY1	207(-), 224(+), 330(-), 347(+), 578(-),	-	1398(-),	1398(-),	-	-	-	1637(+), 633(-),	227(+),	1473(+),	1144(-),	1903(-),	1903(-),	759(-),	-	1403(-), 1806(-), 407(-), 924(-),	-	-	125(-),	1243(+),	548(-),	1129(-), 153(-),	1293(-), 1560(-), 1833(+), 438(+),	-	-	-	1163(-), 1228(+),	124(-),	-	241(+),	-	1624(-), 1863(-),	1038(-), 1769(-), 1786(+), 886(-),	-	-	-	475(-),	-	1414(-), 872(+),	665(+),	568(-), 823(+),	-	1652(+),	710(-), 769(-), 820(-), 829(-),	-	1748(+), 793(+),	1239(-),	1196(+), 1493(+),	1679(-), 1838(-),
WBOXATNPR1	1256(+), 1521(-), 1571(-), 1690(+), 1705(-), 208(-), 225(+), 331(-), 348(+), 579(-), 901(-),	1013(+), 141(-), 1504(-), 546(+),	104(+), 1126(+), 1238(-), 1399(-), 1463(+), 1556(+), 1800(-), 1910(+), 394(-), 461(-), 952(-),	104(+), 1126(+), 1238(-), 1399(-), 1463(+), 1556(+), 1800(-), 1910(+), 394(-), 461(-), 952(-),	1017(+), 410(+),	996(+),	996(+),	1587(-), 1638(+), 303(-), 584(+), 634(-), 85(-),	1632(-), 228(+), 48(-), 698(+),	1474(+), 1545(-), 1551(-), 1735(-),	1145(-), 232(+), 433(-),	1306(+), 1904(-), 812(+),	1306(+), 1904(-), 812(+),	1424(+), 1452(-), 760(-),	1699(+), 1813(-), 358(+), 781(+), 868(+), 899(-),	1404(-), 1807(-), 332(+), 408(-), 925(-), 971(+),	1210(+), 1870(-),	1169(-), 1508(+), 557(-), 580(+),	126(-), 1544(-), 1578(+),	1090(+), 1244(+), 1353(+), 1595(-), 350(-),	1062(+), 1421(-), 1508(+), 165(-), 1667(+), 341(-), 549(-),	1130(-), 1331(-), 154(-), 1835(+), 1880(+),	1279(+), 1294(-), 1377(-), 1544(+), 1561(-), 1834(+), 1944(-), 261(+), 439(+), 853(-),	-	1851(-), 933(+),	1250(-), 1417(-), 1749(+), 1799(-), 970(+),	1164(-), 1229(+), 1533(+), 254(-), 265(-), 384(-), 617(-),	125(-), 1353(+), 1516(-), 824(+),	344(-), 836(-), 893(-),	1254(+), 1444(+), 242(+), 573(-), 958(-),	1571(+), 1782(+), 750(-), 926(+),	1368(-), 1625(-), 1857(-), 1864(-), 393(+),	1039(-), 1770(-), 1787(+), 1806(-), 811(+), 887(-),	284(-), 441(-),	633(+), 644(-), 802(-),	1898(-),	1823(+), 1832(+), 384(+), 476(-),	762(+), 989(-),	1119(-), 1346(-), 1415(-), 279(+), 873(+),	1760(-), 310(-), 666(+), 700(-), 766(-),	1081(-), 1944(-), 569(-), 607(+), 824(+),	1153(+), 1399(-), 1500(+), 1578(+), 326(+), 335(+), 361(-), 514(-), 607(-), 621(+), 884(-),	1443(-), 1653(+), 1749(+), 1758(+), 499(+), 512(+),	1126(+), 1314(-), 711(-), 770(-), 821(-), 830(-), 873(+), 966(+),	1091(+), 1250(+), 1295(-), 1450(-), 1776(+),	1562(+), 1749(+), 694(-), 765(+), 794(+),	1043(-), 1223(+), 1240(-), 1274(-), 1308(+), 1800(+), 1962(-), 267(-), 970(+),	1197(+), 1451(-), 1494(+), 1861(+), 342(+), 396(+), 890(+), 970(-),	1680(-), 1839(-), 559(-),
WBOXHVISO1	1096(-), 1257(+), 14(-), 1570(-), 1704(-), 185(-), 1923(-), 207(-), 349(+), 371(+), 578(-), 929(-), 995(+),	125(+), 295(+),	1398(-), 14(+), 619(-), 870(+),	1398(-), 14(+), 619(-), 870(+),	1637(+), 411(+), 7(+),	1497(-),	1497(-),	1586(-), 1639(+), 829(-),	-	1290(+), 1475(+), 98(-),	1144(-), 178(-),	1359(-),	1359(-),	1392(-), 1425(+), 609(-), 976(+),	1695(+), 1700(+), 627(-),	1488(+), 1521(+), 502(+), 908(+),	1140(-), 1869(-),	1074(-), 1168(-), 15(+), 1509(+), 23(+), 329(-), 981(+),	125(-), 513(-), 573(-),	1083(+), 1354(+), 425(+),	1236(+), 1668(+), 1680(-), 548(-), 625(-),	1190(+), 548(+), 888(+),	1293(-), 1560(-), 1705(+), 1835(+), 1943(-), 262(+), 679(+), 757(+),	-	1725(-), 1850(-), 23(-), 373(-), 934(+),	1201(-), 1416(-), 1745(+), 673(-),	1266(+), 1336(+), 1722(-), 253(-),	124(-), 1426(-), 1459(-), 1480(-), 1719(-),	1244(+), 1278(+), 1884(-),	1111(-), 1191(+), 1255(+), 1334(-), 1938(+), 1986(-), 243(+), 686(-), 957(-),	1514(-),	1291(+), 1367(-), 1827(-), 589(-),	1038(-), 518(+), 812(+), 886(-),	1112(+), 440(-), 466(-), 76(-), 803(-),	1082(+), 250(-), 45(+), 608(+),	1851(-), 1897(-), 788(-), 879(+),	1009(-), 1398(+), 1833(+), 385(+), 475(-),	112(+), 354(-), 558(+), 738(-), 809(+),	1118(-), 874(+),	1759(-), 309(-), 765(-),	1167(-), 1437(-), 1943(-), 825(+),	327(+), 45(+), 894(-), 900(+),	1750(+), 969(-),	1037(+), 1313(-), 328(-), 605(+), 740(+), 860(+), 967(+),	1294(-), 1423(-), 1908(-), 212(+), 659(+),	1127(+), 1138(+), 1750(+), 693(-), 759(-), 795(+),	1042(-), 1239(-), 1402(-), 1596(-), 1801(+), 1961(-), 222(-), 943(-),	1198(+), 1326(+), 1450(-), 1458(-), 1495(+), 923(-), 969(-),	1838(-), 960(-),
WBOXNTCHN48	1923(-), 994(+),	124(+),	1519(-), 1965(+), 869(+),	1519(-), 1965(+), 869(+),	1636(+), 514(+),	1497(-), 183(+),	1497(-), 183(+),	1061(+), 398(+),	-	-	-	-	-	1600(-), 1767(-),	627(-),	501(+),	620(+),	1050(+), 1074(-), 1675(-), 22(+), 329(-),	424(-), 573(-),	1082(+),	-	-	1508(+), 1513(+), 1704(+),	-	1595(+), 1725(-),	133(+), 1602(+), 1744(+), 714(+),	1145(-), 1265(+),	1426(-), 1459(-), 1480(-), 1719(-),	1277(+),	1111(-), 1375(+), 1397(-), 1673(-), 1978(-), 1986(-),	1514(-),	1076(+), 1219(-), 1290(+), 1326(+), 1827(-), 1850(+), 617(-),	1763(+),	1857(-), 563(+), 803(-),	1081(+), 110(+), 607(+),	1851(-), 788(-),	1810(+),	111(+), 1841(-), 412(-), 777(+),	1332(+), 398(-),	-	1437(-),	44(+), 899(+),	-	-	1096(+), 1423(-), 1908(-), 658(+),	-	222(-), 985(-),	863(-), 923(-),	504(-),
WBOXNTERF3	1096(-), 1257(+), 14(-), 1570(-), 1704(-), 185(-), 1923(-), 207(-), 226(+), 330(-), 349(+), 371(+), 466(-), 578(-), 929(-), 995(+),	125(+), 295(+),	105(+), 1398(-), 14(+), 1441(-), 1464(+), 1519(-), 1799(-), 1911(+), 1966(+), 460(-), 504(+), 619(-), 69(-), 870(+),	105(+), 1398(-), 14(+), 1441(-), 1464(+), 1519(-), 1799(-), 1911(+), 1966(+), 460(-), 504(+), 619(-), 69(-), 870(+),	1637(+), 1817(+), 411(+), 436(-), 515(+), 7(+), 75(+),	1497(-), 184(+),	1497(-), 184(+),	1062(+), 1586(-), 1639(+), 302(-), 399(+), 633(-), 829(-),	1631(-), 229(+), 606(+),	1290(+), 1475(+), 1734(-), 9(-), 98(-),	1144(-), 178(-), 233(+), 432(-), 531(-),	1312(+), 1359(-), 1903(-), 813(+),	1312(+), 1359(-), 1903(-), 813(+),	1392(-), 1425(+), 1600(-), 1767(-), 331(+), 609(-), 759(-), 937(-), 976(+),	116(-), 1534(+), 1695(+), 1700(+), 1812(-), 359(+), 627(-), 782(+), 898(-),	1403(-), 1488(+), 1521(+), 1806(-), 326(-), 407(-), 502(+), 908(+), 924(-),	1140(-), 1211(+), 1869(-), 621(+), 712(-),	1051(+), 1074(-), 1168(-), 15(+), 1509(+), 1675(-), 1731(+), 23(+), 329(-), 933(-), 981(+),	125(-), 1543(-), 1579(+), 424(-), 513(-), 573(-), 695(-),	1083(+), 1245(+), 1354(+), 1594(-), 425(+), 697(+), 994(-),	1063(+), 1236(+), 1668(+), 1680(-), 1789(+), 548(-), 625(-),	1129(-), 1190(+), 1359(+), 153(-), 548(+), 888(+),	1293(-), 1509(+), 1514(+), 1560(-), 1705(+), 1835(+), 19(+), 1943(-), 262(+), 440(+), 679(+), 757(+),	-	1596(+), 1725(-), 1850(-), 23(-), 373(-), 934(+),	1201(-), 1249(-), 134(+), 1416(-), 1514(-), 1603(+), 1745(+), 1798(-), 1805(-), 650(+), 657(-), 673(-), 715(+),	1145(-), 1163(-), 1230(+), 1239(+), 1266(+), 1336(+), 1722(-), 1941(-), 253(-), 516(+), 803(+),	124(-), 1426(-), 1459(-), 1480(-), 1719(-),	1244(+), 1278(+), 1308(-), 1884(-), 892(-),	1111(-), 1191(+), 1255(+), 1334(-), 1359(-), 1376(+), 1397(-), 1445(+), 1673(-), 1938(+), 1978(-), 1986(-), 243(+), 686(-), 886(+), 957(-),	1514(-), 1553(+), 1572(+), 176(+),	1077(+), 1219(-), 1291(+), 1327(+), 1367(-), 1624(-), 1827(-), 1851(+), 1856(-), 1863(-), 519(+), 589(-), 617(-),	1038(-), 1764(+), 1769(-), 1788(+), 21(+), 518(+), 812(+), 886(-),	1112(+), 1857(-), 440(-), 466(-), 564(+), 76(-), 803(-),	1082(+), 111(+), 1593(+), 1629(+), 1696(+), 250(-), 45(+), 608(+), 643(-),	1851(-), 1897(-), 788(-), 879(+),	1009(-), 1398(+), 1811(+), 1833(+), 385(+), 475(-),	112(+), 1574(+), 1841(-), 354(-), 412(-), 558(+), 738(-), 778(+), 809(+),	1118(-), 1195(-), 1333(+), 1345(-), 1414(-), 1683(+), 280(+), 398(-), 874(+),	1307(-), 1466(+), 1759(-), 309(-), 667(+), 765(-), 851(-),	1167(-), 1437(-), 1943(-), 261(+), 354(-), 568(-), 825(+),	1398(-), 1501(+), 327(+), 336(+), 360(-), 45(+), 622(+), 894(-), 900(+),	1654(+), 1750(+), 1759(+), 1780(+), 214(+), 513(+), 969(-),	1037(+), 1127(+), 1313(-), 1716(+), 328(-), 605(+), 710(-), 740(+), 769(-), 820(-), 829(-), 860(+), 967(+),	1092(+), 1097(+), 1294(-), 1423(-), 1908(-), 194(-), 212(+), 659(+),	1127(+), 1138(+), 1259(+), 132(+), 1699(-), 1750(+), 693(-), 759(-), 795(+),	1042(-), 1239(-), 1402(-), 1596(-), 1801(+), 1961(-), 222(-), 742(-), 943(-), 985(-),	1198(+), 1326(+), 1450(-), 1458(-), 1495(+), 1638(+), 397(+), 863(-), 923(-), 969(-),	1679(-), 1737(+), 1838(-), 504(-), 558(-), 960(-),
WRKY71OS	1097(-), 1257(+), 1398(-), 15(-), 1521(-), 1571(-), 1691(+), 1705(-), 186(-), 1924(-), 208(-), 226(+), 250(-), 309(-), 331(-), 349(+), 371(+), 467(-), 579(-), 585(+), 901(-), 930(-), 995(+),	1014(+), 1025(+), 1032(+), 1039(+), 125(+), 141(-), 1504(-), 255(-), 295(+), 547(+), 840(+),	105(+), 1127(+), 1238(-), 1395(-), 1399(-), 14(+), 141(-), 1442(-), 1464(+), 1520(-), 1557(+), 1800(-), 182(-), 1911(+), 1953(-), 1966(+), 394(-), 461(-), 504(+), 620(-), 70(-), 870(+), 952(-),	105(+), 1127(+), 1238(-), 1395(-), 1399(-), 14(+), 141(-), 1442(-), 1464(+), 1520(-), 1557(+), 1800(-), 182(-), 1911(+), 1953(-), 1966(+), 394(-), 461(-), 504(+), 620(-), 70(-), 870(+), 952(-),	1018(+), 1549(+), 1637(+), 1681(+), 1817(+), 1911(-), 411(+), 437(-), 515(+), 668(+), 7(+), 75(+), 884(-), 967(+),	1498(-), 184(+), 203(+), 441(+), 997(+),	1498(-), 184(+), 203(+), 441(+), 997(+),	1046(+), 1062(+), 1587(-), 1639(+), 303(-), 399(+), 585(+), 634(-), 830(-), 85(-),	1147(-), 1632(-), 169(+), 1921(+), 229(+), 48(-), 606(+), 699(+), 808(+), 843(+),	10(-), 1290(+), 1475(+), 1545(-), 1551(-), 1735(-), 1800(+), 477(-), 503(-), 529(-), 929(-), 99(-),	1123(+), 1145(-), 179(-), 188(+), 217(+), 233(+), 31(-), 313(-), 433(-), 532(-),	1250(-), 1307(+), 1312(+), 1360(-), 1431(-), 1452(-), 1678(+), 1812(-), 1904(-), 1983(-), 215(-), 39(-), 728(-), 813(+), 88(+),	1250(-), 1307(+), 1312(+), 1360(-), 1431(-), 1452(-), 1678(+), 1812(-), 1904(-), 1983(-), 215(-), 39(-), 728(-), 813(+), 88(+),	1135(-), 1198(-), 1393(-), 1405(-), 1425(+), 1452(-), 1601(-), 1637(+), 1649(+), 1662(+), 1677(+), 1768(-), 1811(-), 190(+), 331(+), 610(-), 760(-), 938(-), 976(+),	117(-), 1534(+), 1581(+), 1599(-), 1625(-), 1695(+), 1700(+), 1720(+), 1737(-), 1758(+), 1767(+), 1813(-), 1981(-), 264(-), 359(+), 377(+), 43(+), 628(-), 782(+), 869(+), 899(-),	1(-), 1296(+), 1344(+), 1404(-), 1488(+), 1521(+), 1807(-), 277(-), 327(-), 333(+), 408(-), 502(+), 589(+), 908(+), 925(-), 972(+),	1037(+), 1141(-), 1211(+), 1246(-), 1475(+), 1854(+), 1870(-), 26(+), 319(-), 621(+), 713(-),	1051(+), 1075(-), 1169(-), 1498(-), 15(+), 1509(+), 1676(-), 1731(+), 1769(-), 1779(+), 23(+), 302(-), 313(-), 330(-), 533(+), 557(-), 581(+), 723(+), 934(-), 981(+),	126(-), 1544(-), 1579(+), 319(+), 337(-), 380(-), 425(-), 514(-), 528(-), 574(-), 696(-), 732(-), 815(-),	1083(+), 1091(+), 1136(+), 1245(+), 1354(+), 1595(-), 1943(+), 223(+), 241(-), 311(+), 350(-), 425(+), 472(-), 613(+), 697(+), 990(-), 995(-),	1063(+), 1236(+), 1421(-), 1509(+), 165(-), 1662(+), 1668(+), 1681(-), 1789(+), 33(-), 341(-), 493(-), 507(-), 549(-), 626(-),	1130(-), 1190(+), 1315(+), 1325(-), 1331(-), 1359(+), 154(-), 1570(+), 1796(-), 1836(+), 1843(+), 1881(+), 1888(+), 365(+), 39(-), 548(+), 688(-), 888(+),	113(+), 1222(+), 1227(+), 1280(+), 1294(-), 1377(-), 1509(+), 1514(+), 1545(+), 1561(-), 1705(+), 1727(+), 1835(+), 19(+), 1944(-), 262(+), 316(-), 440(+), 654(-), 679(+), 757(+), 853(-),	1842(-),	1157(+), 1216(-), 1260(-), 1265(+), 1596(+), 1726(-), 1851(-), 1977(-), 24(-), 264(+), 374(-), 437(+), 448(+), 934(+),	1202(-), 1250(-), 134(+), 1417(-), 1479(+), 1515(-), 1526(+), 1603(+), 1745(+), 1750(+), 1799(-), 1806(-), 57(+), 624(+), 650(+), 658(-), 669(+), 674(-), 715(+), 796(+), 971(+),	1092(-), 1146(-), 1164(-), 1211(+), 1230(+), 1239(+), 1266(+), 1336(+), 1534(+), 1662(+), 1667(+), 1723(-), 1942(-), 254(-), 265(-), 384(-), 516(+), 617(-), 803(+),	1128(+), 125(-), 1354(+), 1427(-), 1460(-), 1481(-), 1516(-), 1720(-), 825(+),	1244(+), 1278(+), 1309(-), 1344(-), 1392(-), 1443(+), 1885(-), 275(-), 287(-), 317(-), 344(-), 836(-), 893(-),	1112(-), 1191(+), 1219(+), 1255(+), 1335(-), 1360(-), 1376(+), 1398(-), 1427(-), 1445(+), 1674(-), 1689(+), 1938(+), 1969(-), 1979(-), 1987(-), 243(+), 535(-), 573(-), 59(-), 610(-), 687(-), 886(+), 958(-),	1004(+), 1515(-), 1553(+), 1572(+), 176(+), 1783(+), 328(+), 383(-), 750(-), 825(-), 927(+),	1077(+), 1136(-), 1205(-), 1220(-), 1291(+), 1327(+), 1368(-), 1573(-), 1625(-), 1828(-), 1851(+), 1857(-), 1864(-), 394(+), 519(+), 559(+), 590(-), 618(-),	1039(-), 1258(-), 1508(+), 1764(+), 1770(-), 1788(+), 1806(-), 1875(+), 1909(-), 21(+), 343(+), 518(+), 751(-), 812(+), 887(-),	1112(+), 115(-), 1636(+), 1654(-), 1858(-), 1917(+), 284(-), 377(-), 441(-), 467(-), 564(+), 77(-), 804(-), 958(+),	1082(+), 111(+), 1121(-), 1203(+), 1593(+), 1629(+), 1696(+), 194(+), 251(-), 45(+), 608(+), 634(+), 644(-), 802(-),	1584(-), 1852(-), 1898(-), 203(+), 218(-), 615(+), 653(-), 789(-), 879(+),	1010(-), 1238(-), 1279(+), 1398(+), 1571(-), 1741(+), 1811(+), 1824(+), 1833(+), 385(+), 389(+), 476(-), 652(-),	112(+), 1574(+), 1842(-), 1862(+), 201(+), 355(-), 413(-), 550(+), 558(+), 739(-), 763(+), 778(+), 809(+), 989(-),	1119(-), 1196(-), 1333(+), 1346(-), 1415(-), 1683(+), 1701(-), 171(-), 1747(-), 185(+), 195(-), 201(-), 280(+), 399(-), 874(+), 934(-),	1110(+), 1179(-), 1308(-), 1319(+), 1466(+), 1587(+), 1760(-), 1880(+), 310(-), 667(+), 674(+), 700(-), 766(-), 852(-),	1081(-), 1168(-), 1269(+), 1438(-), 1944(-), 261(+), 355(-), 470(+), 569(-), 608(+), 666(+), 825(+), 932(-),	1027(-), 1154(+), 1177(-), 1399(-), 1501(+), 1579(+), 1706(-), 327(+), 336(+), 361(-), 45(+), 463(+), 514(-), 607(-), 622(+), 884(-), 895(-), 900(+), 976(-),	1443(-), 1654(+), 1750(+), 1759(+), 1780(+), 1848(-), 1866(+), 214(+), 443(+), 500(+), 513(+), 970(-),	1037(+), 1127(+), 1314(-), 1716(+), 1811(-), 329(-), 605(+), 711(-), 740(+), 770(-), 821(-), 830(-), 860(+), 874(+), 967(+),	1092(+), 1097(+), 1136(-), 1251(+), 1295(-), 1380(+), 1411(-), 1424(-), 1450(-), 1686(+), 1777(+), 1909(-), 195(-), 212(+), 540(-), 659(+), 755(+), 885(+),	1127(+), 1138(+), 123(-), 1259(+), 1304(-), 132(+), 1393(+), 1447(+), 1563(+), 1583(-), 1700(-), 1750(+), 1830(+), 1985(-), 304(-), 694(-), 760(-), 766(+), 795(+), 990(+),	1008(+), 1043(-), 1153(+), 1224(+), 1240(-), 1274(-), 1309(+), 1403(-), 1597(-), 1801(+), 1962(-), 223(-), 267(-), 743(-), 836(-), 944(-), 971(+), 986(-),	1065(+), 1198(+), 1202(+), 1326(+), 1451(-), 1459(-), 1495(+), 1638(+), 1747(+), 18(+), 1844(-), 1862(+), 343(+), 397(+), 61(+), 864(-), 891(+), 924(-), 970(-),	1680(-), 1737(+), 1839(-), 1862(+), 505(-), 559(-), 776(-), 885(-), 961(-),
WUSATAg	1499(+),	-	-	-	-	-	-	1819(+),	-	-	1509(+),	-	-	-	-	-	1859(-),	-	-	-	-	-	-	-	-	-	-	-	621(-),	-	-	-	-	-	-	-	-	-	-	-	-	-	-	-	-	-	-	-	-
XYLAT	-	618(+),	-	-	-	-	-	-	-	-	-	-	-	-	-	1760(+),	-	265(-),	-	-	-	-	-	-	-	-	-	-	-	254(+),	-	-	-	1000(+),	499(-),	-	778(-),	-	920(+),	-	-	-	-	-	-	1033(-),	-	-	-
ZDNAFORMINGATCAB1	1292(+),	-	-	-	-	-	-	-	-	-	-	-	-	-	-	-	-	-	-	-	-	-	-	-	-	-	-	-	-	-	-	-	-	-	1439(+),	-	-	-	-	-	-	-	-	-	-	-	-	-	1994(-),
- Not present
[truncated: 56 more columns]
